# Supplementary material for: Cell cycle dynamics of mouse embryonic stem cells in the ground state and during transition to formative pluripotency
Source: Sci Rep. 2019 May 29;9:8051. doi: 10.1038/s41598-019-44537-0 (PMC6541595; doi:10.1038/s41598-019-44537-0)
Supplement: Supplementary file 3 — Supplementary File [file 41598_2019_44537_MOESM3_ESM.csv]

Experiment	Well	Field	Cell	Lineage	Name	Generation	Cycle_Length	G1_Length	Is_Complete	Mother	Sister	Daughters	Cousins	Venus	mCherry	H2B	Area	Frames	Position	Lineage_in_G1	Apoptosis	Monster	G1_Length_Manual	Validated
Rep1	W1	F2	2	2.0	1	1.0	14.5		False			[('Rep1', 'W1', 'F2', 6164), ('Rep1', 'W1', 'F2', 6165)]	[]	[[200274.] [179365.] [174713.] [182916.] [202810.] [203105.] [220308.] [218490.] [211806.] [241421.] [255144.] [253672.] [243306.] [282747.] [263639.] [266528.] [289605.] [274353.] [266004.] [274263.] [264811.] [267821.] [290998.] [289380.] [284254.] [289848.] [285852.] [321966.] [322579.] [291153.] [306778.] [319763.] [310081.] [258922.] [297130.] [428070.] [449291.] [478553.] [447521.] [482475.…	[[10322.] [ 8779.] [10968.] [ 8363.] [ 7915.] [ 9539.] [10778.] [10563.] [10297.] [11497.] [ 9760.] [ 9589.] [11275.] [11757.] [10015.] [ 9379.] [11289.] [ 9715.] [10396.] [11441.] [10956.] [10430.] [11806.] [12024.] [10393.] [ 9962.] [10306.] [10518.] [10918.] [ 8279.] [ 7623.] [ 9338.] [ 9191.] [ 9726.] [10014.] [11090.] [11065.] [11753.] [13280.] [12276.] [11663.] [12494.] [11454.] [10146.] [1…	[[1191184.] [1056138.] [ 966440.] [ 970369.] [1021305.] [ 961102.] [ 954650.] [ 921919.] [ 945178.] [1055276.] [1088103.] [1134835.] [1097495.] [1210760.] [1206292.] [1225856.] [1237456.] [1226538.] [1154948.] [1137452.] [1069881.] [1152553.] [1227353.] [1250393.] [1246174.] [1229832.] [1221376.] [1332020.] [1323295.] [1253138.] [1241859.] [1294349.] [1300219.] [1088990.] [1191451.] [1637998.] [1…	[[244.] [244.] [251.] [247.] [264.] [257.] [274.] [279.] [264.] [274.] [262.] [270.] [285.] [289.] [270.] [263.] [281.] [287.] [285.] [290.] [292.] [297.] [305.] [300.] [302.] [300.] [294.] [285.] [286.] [255.] [262.] [247.] [282.] [276.] [282.] [318.] [316.] [319.] [324.] [325.] [325.] [349.] [351.] [318.] [343.] [365.] [380.] [372.] [362.] [374.] [344.] [266.] [189.] [302.] [250.] [206.] [154.]…	[[ 1.] [ 2.] [ 3.] [ 4.] [ 5.] [ 6.] [ 7.] [ 8.] [ 9.] [10.] [11.] [12.] [13.] [14.] [15.] [16.] [17.] [18.] [19.] [20.] [21.] [22.] [23.] [24.] [25.] [26.] [27.] [28.] [29.] [30.] [31.] [32.] [33.] [34.] [35.] [36.] [37.] [38.] [39.] [40.] [41.] [42.] [43.] [44.] [45.] [46.] [47.] [48.] [49.] [50.] [51.] [52.] [53.] [54.] [55.] [56.] [57.] [58.] [59.]]	[[[245.02459717 187.23361206]] [[241.11065674 185.1721344 ]] [[240.7310791 183.68327332]] [[240.40687561 188.20445251]] [[242.10606384 191.67802429]] [[240.77626038 191.6322937 ]] [[242.97080994 194.37591553]] [[246.82974243 195.55375671]] [[248.15908813 195.62878418]] [[242.75183105 195.38685608]] [[239.10687256 196.47709656]] [[239.03334045 196.1222229 ]] [[241.22982788 195.67193604]] [[240.596…		False	False		True
Rep1	W1	F2	3	3.0	1	1.0	12.25	11.039253171123157	False			[('Rep1', 'W1', 'F2', 6423), ('Rep1', 'W1', 'F2', 6424)]	[]	[[180436.] [156735.] [143739.] [137051.] [158108.] [161330.] [166827.] [165415.] [171270.] [202913.] [219764.] [282374.] [178076.] [236779.] [225608.] [233100.] [245764.] [207669.] [228069.] [213307.] [227399.] [252095.] [221717.] [243282.] [249787.] [247720.] [235169.] [277256.] [303609.] [268566.] [251094.] [256738.] [273143.] [258124.] [278101.] [411265.] [346724.] [389936.] [410289.] [421354.…	[[ 8598.] [ 7183.] [10735.] [ 9577.] [ 9320.] [ 9502.] [10365.] [11380.] [10929.] [15138.] [17255.] [18249.] [11728.] [14793.] [12101.] [15856.] [14477.] [13652.] [14553.] [16722.] [15196.] [14150.] [ 9436.] [12301.] [12895.] [11902.] [11757.] [11572.] [11973.] [ 9657.] [ 8916.] [ 8584.] [ 8789.] [11064.] [ 9212.] [12069.] [12694.] [12547.] [15383.] [12240.] [12517.] [12373.] [13798.] [13795.] [2…	[[1271913.] [1104369.] [1038206.] [ 960725.] [1058841.] [1013675.] [1015959.] [ 979936.] [1001571.] [1276867.] [1271819.] [1490558.] [ 977654.] [1353312.] [1268333.] [1404969.] [1344271.] [1156112.] [1327137.] [1274209.] [1248263.] [1306452.] [1114284.] [1271135.] [1221483.] [1143920.] [1069853.] [1271353.] [1376507.] [1260349.] [1126473.] [1162889.] [1153631.] [1114890.] [1152602.] [1634617.] [1…	[[221.] [187.] [235.] [267.] [275.] [261.] [266.] [282.] [270.] [318.] [320.] [373.] [247.] [321.] [288.] [325.] [331.] [302.] [347.] [349.] [331.] [319.] [254.] [288.] [290.] [257.] [267.] [268.] [291.] [264.] [261.] [262.] [283.] [279.] [270.] [316.] [240.] [265.] [319.] [295.] [302.] [343.] [349.] [240.] [302.] [291.] [296.] [231.] [176.] [158.]]	[[ 1.] [ 2.] [ 3.] [ 4.] [ 5.] [ 6.] [ 7.] [ 8.] [ 9.] [10.] [11.] [12.] [13.] [14.] [15.] [16.] [17.] [18.] [19.] [20.] [21.] [22.] [23.] [24.] [25.] [26.] [27.] [28.] [29.] [30.] [31.] [32.] [33.] [34.] [35.] [36.] [37.] [38.] [39.] [40.] [41.] [42.] [43.] [44.] [45.] [46.] [47.] [48.] [49.] [50.]]	[[[245.8891449 220.8891449 ]] [[244.5818634 221.78260803]] [[246.82765198 217.96807861]] [[251.79962158 216.30149841]] [[249.63818359 216.52545166]] [[244.88697815 218.44636536]] [[245.63909912 215.63157654]] [[246.17730713 215.31915283]] [[242.11482239 214.80000305]] [[237.01887512 214.22955322]] [[235.34062195 213.9281311 ]] [[236.62600708 215.09785461]] [[241.73355103 213.4515686 ]] [[238.7523…		False	False		True
Rep1	W1	F2	5	5.0	1	1.0	2.25		False			[('Rep1', 'W1', 'F2', 151), ('Rep1', 'W1', 'F2', 154)]	[]	[[288962.] [295564.] [276163.] [267194.] [285184.] [285232.] [317381.] [313661.] [214610.] [105910.]]	[[ 8784.] [ 9589.] [ 9397.] [ 8959.] [ 9019.] [ 8700.] [ 8716.] [10469.] [ 7386.] [ 6968.]]	[[677343.] [748440.] [719996.] [676692.] [710323.] [671701.] [707002.] [720243.] [874594.] [622809.]]	[[204.] [226.] [242.] [223.] [240.] [232.] [248.] [250.] [139.] [105.]]	[[ 1.] [ 2.] [ 3.] [ 4.] [ 5.] [ 6.] [ 7.] [ 8.] [ 9.] [10.]]	[[[257.59313965 234.76470947]] [[257.94689941 236.04425049]] [[259.4793396 234.9173584 ]] [[258.67489624 232.31614685]] [[259.0958252 234.4208374 ]] [[255.45259094 236.10345459]] [[257.08065796 233.64515686]] [[257.87200928 233.25999451]] [[254.09712219 233.22662354]] [[253.84284973 236.03334045]]]		False	False		True
Rep1	W1	F2	6	6.0	1	1.0	7.75		False			[('Rep1', 'W1', 'F2', 6055), ('Rep1', 'W1', 'F2', 6056)]	[]	[[241853.] [231362.] [223853.] [238449.] [271173.] [265931.] [280303.] [272948.] [304126.] [333562.] [354605.] [357397.] [361613.] [393904.] [375498.] [371328.] [404267.] [378175.] [403455.] [405082.] [425394.] [424486.] [467528.] [503159.] [481384.] [528177.] [499076.] [617923.] [559471.] [325518.] [314216.] [424886.]]	[[11732.] [11145.] [10551.] [11638.] [11876.] [11154.] [10620.] [12202.] [13339.] [11682.] [13841.] [13425.] [14310.] [14022.] [12285.] [14390.] [13943.] [16465.] [15371.] [13974.] [13072.] [13530.] [14965.] [13668.] [14356.] [13802.] [14841.] [13195.] [ 9070.] [ 7788.] [ 5981.] [ 8564.]]	[[1774499.] [1704837.] [1634340.] [1638832.] [1736645.] [1546061.] [1515546.] [1524021.] [1723413.] [1723018.] [1801757.] [1823884.] [1814498.] [1816040.] [1838911.] [1848433.] [1942666.] [1873281.] [1911160.] [1843951.] [1802793.] [1893593.] [1980427.] [2166792.] [2036101.] [2090388.] [1950052.] [2326323.] [1999570.] [2270345.] [2273613.] [2650361.]]	[[314.] [311.] [297.] [306.] [312.] [304.] [310.] [354.] [341.] [345.] [337.] [363.] [363.] [370.] [372.] [382.] [388.] [405.] [384.] [385.] [385.] [385.] [400.] [371.] [396.] [372.] [394.] [318.] [232.] [185.] [151.] [193.]]	[[ 1.] [ 2.] [ 3.] [ 4.] [ 5.] [ 6.] [ 7.] [ 8.] [ 9.] [10.] [11.] [12.] [13.] [14.] [15.] [16.] [17.] [18.] [19.] [20.] [21.] [22.] [23.] [24.] [25.] [26.] [27.] [28.] [29.] [30.] [31.] [32.]]	[[[215.0509491 242.88853455]] [[216.36174011 242.81510925]] [[217.07575989 247.34848022]] [[217.55229187 252.94117737]] [[216.86538696 253.29167175]] [[215.21821594 256.546875 ]] [[210.74349976 255.56158447]] [[209.33898926 256.66384888]] [[208.96040344 251.36804199]] [[208.78115845 251.09420776]] [[210.04302979 249.53263855]] [[206.79476929 248.00964355]] [[205.84986877 247.73139954]] [[203.6351…		False	False		True
Rep1	W1	F2	7	7.0	1	1.0	14.0	9.484618105136493	False			[('Rep1', 'W1', 'F2', 947), ('Rep1', 'W1', 'F2', 945)]	[]	[[ 25812.] [ 19531.] [ 22181.] [ 20782.] [ 24731.] [ 23489.] [ 30190.] [ 27995.] [ 25004.] [ 35794.] [ 32121.] [ 32300.] [ 43592.] [ 55632.] [ 63453.] [ 49420.] [ 65478.] [ 67866.] [ 61537.] [ 65846.] [ 70765.] [ 74876.] [129867.] [115638.] [112693.] [105535.] [ 89692.] [116603.] [129076.] [111272.] [137145.] [112298.] [109598.] [129362.] [116954.] [148575.] [155006.] [209597.] [180773.] [229607.…	[[ 4734.] [ 3747.] [ 4660.] [ 4929.] [ 4860.] [ 5714.] [ 7611.] [ 8680.] [ 7697.] [ 7535.] [11009.] [ 9453.] [ 9702.] [12670.] [10121.] [ 7684.] [ 6911.] [ 6362.] [ 4177.] [ 5115.] [ 4983.] [ 3956.] [ 9182.] [ 6599.] [ 5089.] [ 4637.] [ 4720.] [ 6556.] [ 6755.] [ 7455.] [10682.] [ 6077.] [ 6534.] [12002.] [ 8124.] [ 8272.] [ 8278.] [20992.] [20728.] [24988.] [17987.] [17476.] [18435.] [10637.] [ …	[[ 285539.] [ 284389.] [ 285350.] [ 270910.] [ 299113.] [ 292128.] [ 325794.] [ 348106.] [ 293331.] [ 337461.] [ 311632.] [ 264615.] [ 334090.] [ 381809.] [ 413408.] [ 343043.] [ 393585.] [ 403310.] [ 324250.] [ 347609.] [ 341194.] [ 324989.] [ 536913.] [ 499620.] [ 498677.] [ 452646.] [ 373392.] [ 500212.] [ 532798.] [ 481700.] [ 620937.] [ 502031.] [ 457363.] [ 595815.] [ 458945.] [ 545743.] [ …	[[ 88.] [ 89.] [109.] [ 98.] [106.] [116.] [126.] [143.] [107.] [107.] [135.] [117.] [115.] [123.] [131.] [117.] [137.] [141.] [115.] [129.] [128.] [109.] [203.] [159.] [158.] [147.] [128.] [165.] [186.] [170.] [171.] [161.] [151.] [181.] [202.] [185.] [213.] [211.] [172.] [267.] [204.] [226.] [203.] [236.] [215.] [225.] [250.] [243.] [211.] [248.] [244.] [232.] [272.] [269.] [216.] [122.] [145.]]	[[ 1.] [ 2.] [ 3.] [ 4.] [ 5.] [ 6.] [ 7.] [ 8.] [ 9.] [10.] [11.] [12.] [13.] [14.] [15.] [16.] [17.] [18.] [19.] [20.] [21.] [22.] [23.] [24.] [25.] [26.] [27.] [28.] [29.] [30.] [31.] [32.] [33.] [34.] [35.] [36.] [37.] [38.] [39.] [40.] [41.] [42.] [43.] [44.] [45.] [46.] [47.] [48.] [49.] [50.] [51.] [52.] [53.] [54.] [55.] [56.] [57.]]	[[[247.82954407 247.6363678 ]] [[247.28651428 249.35392761]] [[248.49082947 249.01376343]] [[251.04081726 249.479599 ]] [[251.66036987 250.60377502]] [[247.93965149 251.72413635]] [[245.63491821 248.96824646]] [[245.17831421 247.24824524]] [[238.90187073 246.85513306]] [[243.42523193 245.51869202]] [[246.21150208 238.83808899]] [[246.24008179 234.90548706]] [[246.99565125 236.66522217]] [[246.093…	True	False	False	3.247767857142861	True
Rep1	W1	F2	8	8.0	1	1.0	2.0		False			[('Rep1', 'W1', 'F2', 7086), ('Rep1', 'W1', 'F2', 7085)]	[]	[[322384.] [388401.] [301399.] [325205.] [316641.] [265762.] [337480.] [326679.] [165767.]]	[[ 9953.] [10547.] [ 9850.] [13277.] [12185.] [11668.] [ 9429.] [12203.] [ 4438.]]	[[569964.] [742387.] [641125.] [670257.] [646380.] [561412.] [678667.] [632563.] [712987.]]	[[163.] [274.] [273.] [300.] [316.] [300.] [259.] [276.] [ 98.]]	[[1.] [2.] [3.] [4.] [5.] [6.] [7.] [8.] [9.]]	[[[262.88650513 248.69018555]] [[270.89367676 250.3560791 ]] [[275.67715454 249.0448761 ]] [[272.68310547 249.20001221]] [[276.45272827 251.03713989]] [[275.77346802 253.52990723]] [[266.1293335 254.58494568]] [[264.7170105 253.23892212]] [[250.31230164 262.02749634]]]		False	False		True
Rep1	W1	F2	10	10.0	1	1.0	9.75	0.7069280405163877	False			[]	[]	[[328641.] [262899.] [206138.] [206089.] [228330.] [161271.] [193148.] [197649.] [227221.] [202502.] [237070.] [219440.] [236491.] [236563.] [266868.] [292946.] [276458.] [279720.] [302730.] [287970.] [284400.] [366403.] [395931.] [382284.] [375419.] [389751.] [385125.] [369129.] [392017.] [367310.] [470806.] [350400.] [396242.] [391942.] [475123.] [539484.] [564471.] [527178.] [468618.] [440397.…	[[ 9290.] [ 9215.] [10303.] [ 8734.] [ 9402.] [ 8211.] [ 8539.] [13011.] [10802.] [ 8496.] [ 9743.] [10453.] [10084.] [ 8242.] [ 8490.] [ 7943.] [ 9243.] [ 9198.] [ 8158.] [10041.] [ 8724.] [11419.] [ 9940.] [ 9480.] [ 9416.] [11173.] [ 9197.] [ 9147.] [ 8812.] [ 8940.] [10680.] [ 7393.] [ 8890.] [ 8147.] [10473.] [12223.] [11971.] [ 8351.] [12050.] [ 9665.]]	[[ 897637.] [ 791945.] [ 644839.] [ 614690.] [ 714779.] [ 559130.] [ 650042.] [ 615071.] [ 692103.] [ 624799.] [ 720027.] [ 637264.] [ 668047.] [ 577744.] [ 731445.] [ 770358.] [ 689052.] [ 714810.] [ 730279.] [ 645339.] [ 601820.] [ 809264.] [ 831921.] [ 850970.] [ 812929.] [ 784027.] [ 856875.] [ 738258.] [ 762195.] [ 740606.] [ 912504.] [ 666394.] [ 738086.] [ 735924.] [ 857067.] [ 961977.] [ …	[[230.] [230.] [213.] [162.] [221.] [211.] [241.] [286.] [246.] [218.] [250.] [277.] [262.] [204.] [215.] [221.] [228.] [234.] [255.] [259.] [222.] [276.] [268.] [252.] [261.] [276.] [242.] [218.] [219.] [217.] [270.] [218.] [242.] [223.] [270.] [277.] [270.] [223.] [277.] [214.]]	[[ 1.] [ 2.] [ 3.] [ 4.] [ 5.] [ 6.] [ 7.] [ 8.] [ 9.] [10.] [11.] [12.] [13.] [14.] [15.] [16.] [17.] [18.] [19.] [20.] [21.] [22.] [23.] [24.] [25.] [26.] [27.] [28.] [29.] [30.] [31.] [32.] [33.] [34.] [35.] [36.] [37.] [38.] [39.] [40.]]	[[[269.47390747 261. ]] [[270.19223022 265.10812378]] [[270.07711792 265.92181396]] [[264.61117554 264.92706299]] [[263.6161499 268.62380981]] [[260.98339844 273.15402222]] [[262.0809021 273.27593994]] [[262.11547852 273.68377686]] [[256.63998413 277.20376587]] [[254.38453674 279.95880127]] [[252.3311615 279.75350952]] [[258.96072388 274.77294922]] [[255.80909729 274.72302246]] [[257.63726807 268…		True	False		True
Rep1	W1	F2	12	12.0	1	1.0	7.5	6.52052374522781	False			[('Rep1', 'W1', 'F2', 5948), ('Rep1', 'W1', 'F2', 5949)]	[]	[[150066.] [138484.] [131807.] [149814.] [182782.] [169410.] [172853.] [179370.] [201955.] [224090.] [244157.] [257466.] [272412.] [292072.] [291192.] [301244.] [316129.] [332550.] [330526.] [346043.] [356175.] [360433.] [359179.] [376218.] [377486.] [416452.] [411971.] [432186.] [484568.] [329492.] [292868.]]	[[ 9876.] [10952.] [ 9843.] [10400.] [ 9188.] [10063.] [11451.] [11175.] [11035.] [ 9717.] [12244.] [12624.] [11336.] [ 9747.] [11856.] [11468.] [11335.] [12285.] [13185.] [13362.] [13207.] [12430.] [12863.] [12087.] [14097.] [13275.] [12363.] [ 9956.] [10188.] [ 8799.] [ 6695.]]	[[1188481.] [1087717.] [1026910.] [1073424.] [1139912.] [1079440.] [1153370.] [1155509.] [1250341.] [1290184.] [1345916.] [1401529.] [1397795.] [1422860.] [1482631.] [1449775.] [1463460.] [1518667.] [1516234.] [1510598.] [1474117.] [1534000.] [1555272.] [1662215.] [1643850.] [1624321.] [1656794.] [1776984.] [1903698.] [2175828.] [2012299.]]	[[278.] [286.] [287.] [266.] [257.] [289.] [304.] [317.] [299.] [290.] [289.] [310.] [293.] [320.] [302.] [320.] [320.] [323.] [333.] [335.] [336.] [340.] [347.] [347.] [374.] [345.] [268.] [245.] [241.] [214.] [160.]]	[[ 1.] [ 2.] [ 3.] [ 4.] [ 5.] [ 6.] [ 7.] [ 8.] [ 9.] [10.] [11.] [12.] [13.] [14.] [15.] [16.] [17.] [18.] [19.] [20.] [21.] [22.] [23.] [24.] [25.] [26.] [27.] [28.] [29.] [30.] [31.]]	[[[211.82374573 270.66906738]] [[215.60488892 271.7762146 ]] [[218.02264404 273.47909546]] [[217.1466217 274.98120117]] [[214.92411804 272.85018921]] [[210.90830994 278.27163696]] [[208.19407654 284.4934082 ]] [[202.43060303 282.31387329]] [[201.07859802 276.32943726]] [[206.29310608 277.27929688]] [[208.29238892 277.48614502]] [[205.67741394 274.96774292]] [[205.10409546 272.42492676]] [[204.925…		False	False		True
Rep1	W1	F2	15	15.0	1	1.0	7.5		False			[('Rep1', 'W1', 'F2', 488), ('Rep1', 'W1', 'F2', 490)]	[]	[[179565.] [169326.] [169844.] [202637.] [223672.] [222162.] [257308.] [275432.] [300942.] [339601.] [369954.] [407425.] [430986.] [484360.] [498795.] [487984.] [471985.] [481503.] [509351.] [494744.] [522931.] [578182.] [586610.] [635645.] [589798.] [661466.] [682648.] [693564.] [563947.] [243502.] [319149.]]	[[11473.] [ 9474.] [ 9797.] [ 9119.] [11193.] [ 9461.] [ 9358.] [11232.] [10114.] [10798.] [12344.] [11544.] [10417.] [12646.] [12607.] [11551.] [10958.] [12572.] [11099.] [12699.] [13039.] [11374.] [13562.] [12150.] [12804.] [14021.] [14841.] [12574.] [11189.] [ 3679.] [ 7338.]]	[[1105349.] [1035738.] [ 984981.] [1049041.] [1042754.] [ 931364.] [1011269.] [1089158.] [1174165.] [1180323.] [1250206.] [1368241.] [1409017.] [1515190.] [1603787.] [1510357.] [1410297.] [1419398.] [1470657.] [1375701.] [1407759.] [1596624.] [1625485.] [1788130.] [1654956.] [1755023.] [1783872.] [1832376.] [1831170.] [1409702.] [1739353.]]	[[249.] [261.] [270.] [261.] [264.] [273.] [284.] [296.] [283.] [285.] [294.] [293.] [305.] [315.] [327.] [313.] [317.] [315.] [327.] [325.] [326.] [339.] [350.] [342.] [341.] [356.] [376.] [332.] [297.] [101.] [162.]]	[[ 1.] [ 2.] [ 3.] [ 4.] [ 5.] [ 6.] [ 7.] [ 8.] [ 9.] [10.] [11.] [12.] [13.] [14.] [15.] [16.] [17.] [18.] [19.] [20.] [21.] [22.] [23.] [24.] [25.] [26.] [27.] [28.] [29.] [30.] [31.]]	[[[251.5160675 306.39556885]] [[246.8601532 317.277771 ]] [[254.07037354 316.26296997]] [[251.38122559 307.62261963]] [[249.74243164 302.875 ]] [[251.11172485 302.62454224]] [[255.74295044 297.51409912]] [[255.66891479 293.54730225]] [[251.17845154 295.50708008]] [[251.07192993 297.01577759]] [[246.86395264 297.77890015]] [[252.00512695 291.99145508]] [[248.11967468 293.33605957]] [[245.40794373 …		False	False		True
Rep1	W1	F2	151	5.0	2A	2.0	17.0	2.4293789596329978	True	('Rep1', 'W1', 'F2', 5)	('Rep1', 'W1', 'F2', 154)	[('Rep1', 'W1', 'F2', 6503), ('Rep1', 'W1', 'F2', 1423)]	[]	[[ 25004.] [ 21777.] [ 27489.] [ 25865.] [ 22098.] [ 26034.] [ 25283.] [ 24782.] [ 23556.] [ 20505.] [ 26886.] [ 29060.] [ 34770.] [ 39480.] [ 41347.] [ 35284.] [ 53089.] [ 60895.] [ 87206.] [ 74833.] [ 87677.] [108473.] [112743.] [110545.] [139983.] [180682.] [152264.] [185026.] [176463.] [150404.] [152084.] [183314.] [183143.] [158165.] [195441.] [206287.] [210659.] [181661.] [195227.] [186345.…	[[ 4234.] [ 4890.] [ 6224.] [ 6487.] [ 6189.] [ 7711.] [ 8880.] [ 9874.] [ 9740.] [11382.] [13699.] [11629.] [10510.] [11908.] [ 6884.] [ 3724.] [ 4936.] [ 3547.] [ 5309.] [ 3516.] [ 3607.] [ 5350.] [ 5518.] [ 6600.] [ 5908.] [ 7473.] [ 7375.] [ 7121.] [ 7069.] [ 6069.] [ 5991.] [ 6465.] [ 7390.] [ 5937.] [ 6697.] [ 6456.] [ 9562.] [ 9676.] [11150.] [ 9632.] [ 8647.] [ 8478.] [ 8236.] [ 8269.] [ …	[[ 356217.] [ 284031.] [ 387007.] [ 327748.] [ 328840.] [ 357487.] [ 311776.] [ 323780.] [ 312499.] [ 286921.] [ 297565.] [ 336607.] [ 327003.] [ 402619.] [ 383612.] [ 282075.] [ 343011.] [ 388221.] [ 455535.] [ 361945.] [ 358260.] [ 458713.] [ 434469.] [ 423505.] [ 479523.] [ 655286.] [ 518764.] [ 597887.] [ 546920.] [ 473704.] [ 488291.] [ 596323.] [ 590817.] [ 519316.] [ 612670.] [ 636557.] [ …	[[ 90.] [100.] [101.] [ 96.] [ 97.] [105.] [ 94.] [106.] [108.] [ 84.] [ 95.] [103.] [104.] [108.] [ 92.] [ 76.] [104.] [110.] [135.] [ 93.] [110.] [137.] [121.] [154.] [156.] [182.] [172.] [191.] [178.] [146.] [137.] [168.] [172.] [160.] [185.] [169.] [229.] [225.] [211.] [240.] [207.] [190.] [212.] [220.] [172.] [166.] [221.] [244.] [268.] [232.] [273.] [185.] [236.] [229.] [263.] [201.] [251.]…	[[11.] [12.] [13.] [14.] [15.] [16.] [17.] [18.] [19.] [20.] [21.] [22.] [23.] [24.] [25.] [26.] [27.] [28.] [29.] [30.] [31.] [32.] [33.] [34.] [35.] [36.] [37.] [38.] [39.] [40.] [41.] [42.] [43.] [44.] [45.] [46.] [47.] [48.] [49.] [50.] [51.] [52.] [53.] [54.] [55.] [56.] [57.] [58.] [59.] [60.] [61.] [62.] [63.] [64.] [65.] [66.] [67.] [68.] [69.] [70.] [71.] [72.] [73.] [74.] [75.] [76.] [7…	[[[258.45556641 236.3555603 ]] [[262.07000732 234.53999329]] [[258.22277832 238.71781921]] [[256.71875 235.01042175]] [[258.64431763 235.5 ]] [[257.39523315 237.16667175]] [[257.96655273 235.07398987]] [[259.55661011 234.2641449 ]] [[262.62963867 234.28703308]] [[263.66790771 236.20471191]] [[263.94848633 235.60220337]] [[261.5 233.77185059]] [[262.89422607 233.42308044]] [[263.04629517 234.17591…		False	False		True
Rep1	W1	F2	154	5.0	2B	2.0	14.0	2.450848815341399	True	('Rep1', 'W1', 'F2', 5)	('Rep1', 'W1', 'F2', 151)	[('Rep1', 'W1', 'F2', 6681), ('Rep1', 'W1', 'F2', 6682)]	[]	[[ 27659.] [ 25201.] [ 31975.] [ 37125.] [ 38213.] [ 38478.] [ 33572.] [ 36502.] [ 36335.] [ 33450.] [ 41633.] [ 46427.] [ 51058.] [ 53179.] [ 41798.] [ 46926.] [ 53078.] [ 47700.] [ 60128.] [ 65200.] [ 70769.] [ 74628.] [ 74101.] [ 70558.] [ 82733.] [ 88436.] [115369.] [ 98670.] [104606.] [111704.] [112486.] [104003.] [ 26979.] [ 99351.] [108995.] [103956.] [ 68491.] [103985.] [112663.] [117767.…	[[ 3803.] [ 5047.] [ 6941.] [ 9300.] [12162.] [15754.] [15633.] [18968.] [19547.] [15839.] [19386.] [18246.] [16530.] [11493.] [ 6861.] [ 6270.] [ 5777.] [ 4928.] [ 4180.] [ 4813.] [ 5120.] [ 4787.] [ 5196.] [ 4876.] [ 5234.] [ 5655.] [ 6239.] [ 5730.] [ 5692.] [ 7458.] [ 8566.] [ 6913.] [ 1754.] [ 6257.] [ 7857.] [ 9090.] [ 5270.] [ 7829.] [ 7330.] [ 9475.] [ 7927.] [ 8292.] [ 7358.] [ 9164.] [ …	[[376287.] [335595.] [420729.] [477723.] [507759.] [540090.] [500763.] [560466.] [515575.] [428573.] [508712.] [589173.] [636186.] [658080.] [531198.] [549127.] [607593.] [535683.] [595240.] [654526.] [609064.] [611796.] [607427.] [548701.] [596593.] [604815.] [703909.] [625785.] [654532.] [742330.] [727783.] [609063.] [151870.] [624880.] [691472.] [728987.] [406216.] [654159.] [672503.] [698971.…	[[ 98.] [113.] [102.] [126.] [134.] [140.] [105.] [141.] [140.] [101.] [118.] [124.] [140.] [132.] [102.] [120.] [133.] [106.] [115.] [126.] [126.] [121.] [120.] [120.] [138.] [130.] [151.] [135.] [136.] [179.] [180.] [163.] [ 51.] [181.] [206.] [204.] [113.] [206.] [218.] [253.] [218.] [218.] [212.] [210.] [199.] [220.] [243.] [250.] [261.] [235.] [262.] [272.] [241.] [230.] [163.] [212.] [143.]]	[[11.] [12.] [13.] [14.] [15.] [16.] [17.] [18.] [19.] [20.] [21.] [22.] [23.] [24.] [25.] [26.] [27.] [28.] [29.] [30.] [31.] [32.] [33.] [34.] [35.] [36.] [37.] [38.] [39.] [40.] [41.] [42.] [43.] [44.] [45.] [46.] [47.] [48.] [49.] [50.] [51.] [52.] [53.] [54.] [55.] [56.] [57.] [58.] [59.] [60.] [61.] [62.] [63.] [64.] [65.] [66.] [67.]]	[[[267.43878174 247.23469543]] [[269.71240234 249.52655029]] [[263.11764526 250.98039246]] [[260.82540894 245.67460632]] [[260.18655396 247.7537384 ]] [[258.78570557 250.83570862]] [[256.2802124 245.7900238 ]] [[256.15957642 245.80496216]] [[257.5 245.54286194]] [[257.89074707 243.17402649]] [[261.32229614 245.35881042]] [[258.4112854 244.04838562]] [[257.78570557 243.12142944]] [[258.84091187 24…		False	False		True
Rep1	W1	F2	488	15.0	2A	2.0	12.25	1.2712427206302652	True	('Rep1', 'W1', 'F2', 15)	('Rep1', 'W1', 'F2', 490)	[('Rep1', 'W1', 'F2', 1473), ('Rep1', 'W1', 'F2', 6245)]	[]	[[ 53016.] [ 40682.] [ 50229.] [ 51702.] [ 66211.] [ 68907.] [ 66786.] [ 72980.] [ 74117.] [ 74842.] [ 97321.] [ 89967.] [106552.] [112845.] [121723.] [123688.] [126540.] [149507.] [155991.] [132229.] [165477.] [147486.] [200741.] [217499.] [209839.] [200612.] [221710.] [218763.] [231677.] [211522.] [243642.] [245559.] [265753.] [212645.] [276741.] [246381.] [249882.] [259318.] [300720.] [272218.…	[[ 4839.] [ 5968.] [ 6486.] [ 8388.] [ 9800.] [12238.] [12661.] [12642.] [12460.] [10133.] [ 9632.] [ 6598.] [ 6469.] [ 7202.] [ 7853.] [ 9622.] [10656.] [ 8415.] [ 7927.] [ 9069.] [ 8911.] [ 7148.] [ 9424.] [ 9301.] [ 8251.] [ 8771.] [ 9863.] [ 8732.] [10258.] [ 9427.] [11052.] [ 9867.] [ 9613.] [ 9276.] [10859.] [ 9754.] [10176.] [ 9438.] [10927.] [10233.] [12029.] [12489.] [ 9519.] [ 8676.] [1…	[[ 986743.] [ 693549.] [ 748362.] [ 821097.] [ 954377.] [ 930525.] [ 956598.] [1032993.] [1036413.] [ 982216.] [1074887.] [ 894759.] [1063680.] [ 994085.] [1022459.] [ 961875.] [ 982432.] [1039900.] [1023261.] [ 938595.] [1074732.] [ 922250.] [1208825.] [1162054.] [1070774.] [1068376.] [1115036.] [1152378.] [1139434.] [1094544.] [1195899.] [1198163.] [1279639.] [1015624.] [1307848.] [1105504.] [1…	[[110.] [141.] [145.] [141.] [136.] [144.] [167.] [162.] [192.] [181.] [197.] [165.] [217.] [200.] [218.] [232.] [240.] [222.] [218.] [222.] [233.] [191.] [256.] [227.] [250.] [238.] [260.] [262.] [275.] [278.] [287.] [288.] [282.] [234.] [292.] [279.] [290.] [275.] [288.] [265.] [299.] [252.] [261.] [252.] [251.] [270.] [182.] [145.] [142.] [119.]]	[[32.] [33.] [34.] [35.] [36.] [37.] [38.] [39.] [40.] [41.] [42.] [43.] [44.] [45.] [46.] [47.] [48.] [49.] [50.] [51.] [52.] [53.] [54.] [55.] [56.] [57.] [58.] [59.] [60.] [61.] [62.] [63.] [64.] [65.] [66.] [67.] [68.] [69.] [70.] [71.] [72.] [73.] [74.] [75.] [76.] [77.] [78.] [79.] [80.] [81.]]	[[[259.04544067 281.05453491]] [[275.50708008 274.33688354]] [[273.35516357 268.6517334 ]] [[270.42199707 269.99645996]] [[276.94851685 261.93383789]] [[281.16665649 256.8888855 ]] [[285.45806885 256.32635498]] [[286.31481934 250.98765564]] [[285.44790649 249.89582825]] [[284.01934814 248.43922424]] [[285.92132568 250.65736389]] [[286.73294067 252.89300537]] [[285.63363647 248.35253906]] [[287.02…		False	False		True
Rep1	W1	F2	490	15.0	2B	2.0	12.25	1.5214351799623667	True	('Rep1', 'W1', 'F2', 15)	('Rep1', 'W1', 'F2', 488)	[('Rep1', 'W1', 'F2', 1481), ('Rep1', 'W1', 'F2', 1483)]	[]	[[ 36415.] [ 30215.] [ 37727.] [ 41500.] [ 55819.] [ 51011.] [ 57101.] [ 49567.] [ 61884.] [ 59131.] [ 72985.] [ 71737.] [ 74788.] [ 84085.] [ 89889.] [106421.] [109555.] [124413.] [152457.] [142052.] [182642.] [205882.] [236050.] [201617.] [200020.] [199330.] [264594.] [275001.] [299059.] [285707.] [317970.] [342309.] [334905.] [341746.] [350102.] [344939.] [363159.] [375790.] [387778.] [347397.…	[[ 3972.] [ 6354.] [ 7177.] [ 6864.] [ 9474.] [11941.] [13064.] [13284.] [13243.] [12964.] [10164.] [ 8402.] [ 8005.] [ 8490.] [ 8120.] [ 8124.] [ 9152.] [ 9883.] [ 8221.] [ 8561.] [ 8176.] [ 9663.] [ 9817.] [ 7590.] [ 5872.] [ 8631.] [10361.] [10536.] [ 9830.] [10551.] [10992.] [10808.] [11854.] [10552.] [10074.] [10578.] [10982.] [11620.] [ 9824.] [12402.] [13049.] [12679.] [11545.] [10734.] [1…	[[ 605606.] [ 515942.] [ 601264.] [ 686873.] [ 879602.] [ 879978.] [ 863305.] [ 810315.] [ 930697.] [ 936926.] [ 960899.] [ 951298.] [ 920456.] [ 929967.] [ 923890.] [ 991315.] [ 903922.] [ 898847.] [ 992759.] [ 976587.] [1092911.] [1214262.] [1206606.] [ 921439.] [ 835806.] [ 867277.] [1083833.] [1131983.] [1169753.] [1121584.] [1187232.] [1313204.] [1334020.] [1302521.] [1286167.] [1231152.] [1…	[[109.] [140.] [149.] [134.] [171.] [174.] [182.] [191.] [200.] [202.] [226.] [215.] [226.] [224.] [242.] [230.] [241.] [237.] [225.] [235.] [250.] [267.] [267.] [216.] [200.] [230.] [277.] [275.] [274.] [290.] [296.] [300.] [317.] [317.] [307.] [273.] [298.] [309.] [307.] [306.] [312.] [323.] [301.] [294.] [290.] [326.] [311.] [168.] [155.] [150.]]	[[32.] [33.] [34.] [35.] [36.] [37.] [38.] [39.] [40.] [41.] [42.] [43.] [44.] [45.] [46.] [47.] [48.] [49.] [50.] [51.] [52.] [53.] [54.] [55.] [56.] [57.] [58.] [59.] [60.] [61.] [62.] [63.] [64.] [65.] [66.] [67.] [68.] [69.] [70.] [71.] [72.] [73.] [74.] [75.] [76.] [77.] [78.] [79.] [80.] [81.]]	[[[272.12384033 301.04129028]] [[267.65713501 304.76428223]] [[256.41275024 313.41275024]] [[245.50746155 309.17910767]] [[245.39472961 304.63449097]] [[247.25286865 310.05172729]] [[255.62637329 307.5 ]] [[260.53140259 307.44241333]] [[255.83999634 313.33499146]] [[252.21781921 314.59899902]] [[254.61505127 320.65930176]] [[249.80697632 322.95581055]] [[249.07522583 322.61947632]] [[252.41964722…		False	False		True
Rep1	W1	F2	785	6299.0	2A	2.0	11.0	1.9246750582529395	True	('Rep1', 'W1', 'F2', 6299)	('Rep1', 'W1', 'F2', 6304)	[('Rep1', 'W1', 'F2', 1837), ('Rep1', 'W1', 'F2', 6359)]	[]	[[ 66636.] [ 49250.] [ 35939.] [ 54647.] [ 50921.] [ 62768.] [ 44790.] [ 50331.] [ 52178.] [ 59907.] [ 69521.] [ 77780.] [ 63520.] [118994.] [108239.] [ 86811.] [132274.] [149127.] [110423.] [135812.] [155789.] [167964.] [153063.] [168605.] [170959.] [206710.] [197813.] [194897.] [199548.] [220103.] [220224.] [251529.] [225345.] [252071.] [274280.] [278206.] [298692.] [323940.] [310008.] [296342.…	[[ 7292.] [ 6600.] [ 7596.] [ 9360.] [ 8866.] [12058.] [10986.] [11661.] [12722.] [10465.] [10224.] [ 8046.] [ 9588.] [13114.] [12633.] [11008.] [13159.] [14711.] [ 9945.] [ 9730.] [ 9236.] [10505.] [11104.] [ 9638.] [10554.] [10128.] [10667.] [ 9423.] [10782.] [10788.] [ 9318.] [ 9328.] [10277.] [10549.] [12224.] [10980.] [13019.] [10903.] [13788.] [13006.] [12980.] [13148.] [12689.] [ 6391.] [ …	[[1092334.] [ 850830.] [ 800052.] [ 945072.] [1051542.] [1143178.] [ 888495.] [ 928160.] [ 977938.] [ 989196.] [1090445.] [1070335.] [ 981985.] [1478860.] [1483957.] [1148610.] [1522752.] [1688062.] [1095209.] [1120352.] [1221279.] [1293818.] [1160427.] [1174910.] [1277080.] [1284365.] [1265057.] [1223913.] [1248068.] [1285815.] [1325817.] [1354013.] [1178905.] [1289927.] [1349200.] [1333221.] [1…	[[137.] [169.] [183.] [207.] [216.] [220.] [221.] [220.] [227.] [239.] [240.] [257.] [261.] [303.] [291.] [269.] [318.] [347.] [266.] [275.] [276.] [277.] [258.] [268.] [280.] [283.] [277.] [264.] [267.] [270.] [269.] [250.] [237.] [270.] [288.] [289.] [317.] [289.] [313.] [308.] [306.] [328.] [328.] [166.] [135.]]	[[49.] [50.] [51.] [52.] [53.] [54.] [55.] [56.] [57.] [58.] [59.] [60.] [61.] [62.] [63.] [64.] [65.] [66.] [67.] [68.] [69.] [70.] [71.] [72.] [73.] [74.] [75.] [76.] [77.] [78.] [79.] [80.] [81.] [82.] [83.] [84.] [85.] [86.] [87.] [88.] [89.] [90.] [91.] [92.] [93.]]	[[[250.16423035 304.3394165 ]] [[240.16271973 313.74261475]] [[240.12841797 305.56011963]] [[235.85266113 302.88647461]] [[232.31481934 298.47683716]] [[229.25 297.65908813]] [[230.78959656 302.83935547]] [[233.60453796 302.40908813]] [[233.883255 300.91848755]] [[231.14016724 302.77197266]] [[232.87083435 302.37081909]] [[232.70622253 302.33657837]] [[231.22796631 307.13983154]] [[234.46040344 3…		False	False		True
Rep1	W1	F2	945	7.0	2B	2.0	12.5	1.9686986512392146	True	('Rep1', 'W1', 'F2', 7)	('Rep1', 'W1', 'F2', 947)	[('Rep1', 'W1', 'F2', 6934), ('Rep1', 'W1', 'F2', 6935)]	[]	[[ 21772.] [ 22656.] [ 22008.] [ 16393.] [ 24718.] [ 24106.] [ 30294.] [ 26348.] [ 26055.] [ 30860.] [ 27966.] [ 40368.] [ 45356.] [ 48372.] [ 45890.] [ 68466.] [ 69723.] [ 57217.] [138245.] [130750.] [158637.] [182689.] [201465.] [181254.] [327790.] [313130.] [271708.] [219196.] [233233.] [244354.] [219517.] [330052.] [230303.] [218602.] [241523.] [224735.] [243896.] [311730.] [303585.] [301471.…	[[ 3344.] [ 4314.] [ 4733.] [ 3295.] [ 7095.] [ 6366.] [ 9452.] [ 7874.] [ 7805.] [ 7209.] [ 5350.] [ 8118.] [ 7011.] [ 6574.] [ 5055.] [ 5238.] [ 3831.] [ 3692.] [ 8607.] [ 6922.] [ 6909.] [ 8342.] [ 8680.] [ 7129.] [13234.] [13779.] [12238.] [ 8875.] [ 9332.] [ 8386.] [ 8868.] [11251.] [ 7459.] [ 7444.] [ 8364.] [ 7153.] [ 6730.] [ 8922.] [12349.] [11126.] [11594.] [11632.] [12213.] [13028.] [1…	[[ 345132.] [ 333497.] [ 309442.] [ 241007.] [ 296982.] [ 310847.] [ 394614.] [ 318895.] [ 314809.] [ 291285.] [ 259469.] [ 296084.] [ 242374.] [ 285325.] [ 209177.] [ 346367.] [ 342248.] [ 204670.] [ 457470.] [ 438070.] [ 486907.] [ 553349.] [ 581090.] [ 522864.] [1511017.] [1516846.] [1454575.] [ 597157.] [ 640359.] [ 644661.] [ 610610.] [1594482.] [ 590558.] [ 586884.] [ 642809.] [ 571845.] [ …	[[ 92.] [101.] [101.] [ 89.] [136.] [124.] [138.] [125.] [110.] [125.] [117.] [140.] [107.] [117.] [ 84.] [132.] [108.] [108.] [204.] [189.] [187.] [203.] [208.] [196.] [276.] [253.] [233.] [218.] [231.] [242.] [207.] [239.] [184.] [178.] [225.] [198.] [186.] [252.] [273.] [280.] [315.] [279.] [296.] [297.] [272.] [209.] [314.] [279.] [291.] [261.] [132.]]	[[ 58.] [ 59.] [ 60.] [ 61.] [ 62.] [ 63.] [ 64.] [ 65.] [ 66.] [ 67.] [ 68.] [ 69.] [ 70.] [ 71.] [ 72.] [ 73.] [ 74.] [ 75.] [ 76.] [ 77.] [ 78.] [ 79.] [ 80.] [ 81.] [ 82.] [ 83.] [ 84.] [ 85.] [ 86.] [ 87.] [ 88.] [ 89.] [ 90.] [ 91.] [ 92.] [ 93.] [ 94.] [ 95.] [ 96.] [ 97.] [ 98.] [ 99.] [100.] [101.] [102.] [103.] [104.] [105.] [106.] [107.] [108.]]	[[[246.97825623 234.61956787]] [[248.38119507 232.53959656]] [[249.12376404 231.52970886]] [[248.74719238 231.56741333]] [[246.82713318 224.60740662]] [[247.91642761 223.38674927]] [[249.69032288 222.85177612]] [[247.30911255 220.31228638]] [[248.11817932 222.89091492]] [[250.72416687 221.14779663]] [[247.28840637 215.21308899]] [[250.15989685 212.90724182]] [[257.72564697 214.91549683]] [[259.39…	True	False	False		True
Rep1	W1	F2	947	7.0	2A	2.0	12.5	1.7622612415439713	True	('Rep1', 'W1', 'F2', 7)	('Rep1', 'W1', 'F2', 945)	[('Rep1', 'W1', 'F2', 7049), ('Rep1', 'W1', 'F2', 7050)]	[]	[[ 33426.] [ 21098.] [ 27068.] [ 23684.] [ 23339.] [ 22027.] [ 30068.] [ 32783.] [ 27903.] [ 33114.] [ 44865.] [ 28669.] [ 30457.] [ 43197.] [ 94418.] [ 76861.] [ 86707.] [ 94784.] [ 88650.] [ 93189.] [108281.] [108371.] [139017.] [123212.] [140675.] [155679.] [153790.] [178580.] [177460.] [222297.] [227765.] [226311.] [248677.] [240896.] [220896.] [226642.] [227255.] [279102.] [240141.] [263946.…	[[ 4437.] [ 4497.] [ 6048.] [ 4418.] [ 6808.] [ 5644.] [ 7676.] [ 9128.] [ 7908.] [ 6533.] [ 8789.] [ 3232.] [ 2887.] [ 4127.] [ 6213.] [ 5677.] [ 4373.] [ 5708.] [ 4523.] [ 4069.] [ 5283.] [ 4280.] [ 6931.] [ 3856.] [ 5265.] [ 6167.] [ 5733.] [ 6656.] [ 6091.] [ 7268.] [ 6717.] [ 6656.] [ 6057.] [ 7048.] [ 7312.] [ 7516.] [ 7974.] [ 8036.] [ 7818.] [ 8539.] [ 9781.] [ 9171.] [ 8887.] [11429.] [ …	[[426282.] [379723.] [375883.] [352225.] [368990.] [347550.] [404532.] [381927.] [384454.] [337434.] [401954.] [265906.] [244962.] [343805.] [540172.] [455491.] [396495.] [487283.] [388592.] [463356.] [503930.] [494356.] [572641.] [481076.] [532170.] [597123.] [565050.] [616207.] [625330.] [721841.] [979787.] [651885.] [696822.] [700476.] [637394.] [645232.] [643778.] [704043.] [649120.] [699082.…	[[ 95.] [105.] [112.] [116.] [119.] [106.] [117.] [119.] [117.] [108.] [160.] [ 59.] [ 68.] [ 98.] [129.] [125.] [111.] [154.] [111.] [125.] [131.] [128.] [164.] [119.] [136.] [157.] [150.] [166.] [160.] [166.] [185.] [175.] [174.] [178.] [184.] [186.] [206.] [220.] [198.] [220.] [249.] [242.] [226.] [278.] [259.] [238.] [269.] [311.] [298.] [134.] [134.]]	[[ 58.] [ 59.] [ 60.] [ 61.] [ 62.] [ 63.] [ 64.] [ 65.] [ 66.] [ 67.] [ 68.] [ 69.] [ 70.] [ 71.] [ 72.] [ 73.] [ 74.] [ 75.] [ 76.] [ 77.] [ 78.] [ 79.] [ 80.] [ 81.] [ 82.] [ 83.] [ 84.] [ 85.] [ 86.] [ 87.] [ 88.] [ 89.] [ 90.] [ 91.] [ 92.] [ 93.] [ 94.] [ 95.] [ 96.] [ 97.] [ 98.] [ 99.] [100.] [101.] [102.] [103.] [104.] [105.] [106.] [107.] [108.]]	[[[264.06842041 241.16316223]] [[261.7666626 235.94761658]] [[261.03570557 238.00892639]] [[262.51724243 238.94827271]] [[260.3319397 238.60084534]] [[256.72640991 237.38679504]] [[258.31195068 235.74786377]] [[260.83612061 240.39076233]] [[259.45727539 238.89315796]] [[261.87036133 235.51852417]] [[261.28939819 232.06411743]] [[261.33169556 234.94369507]] [[263.66522217 237.29943848]] [[264.4636…	True	False	False		True
Rep1	W1	F2	1357	8.0	3AA	3.0	14.75	2.2249744145065242	True	('Rep1', 'W1', 'F2', 7086)	('Rep1', 'W1', 'F2', 1359)	[('Rep1', 'W1', 'F2', 3462), ('Rep1', 'W1', 'F2', 7120)]	[]	[[ 29871.] [ 21854.] [ 43663.] [ 32912.] [ 29855.] [ 33492.] [ 39443.] [ 35067.] [ 35636.] [ 37888.] [ 44212.] [ 47628.] [ 49731.] [ 62665.] [ 67530.] [ 75351.] [ 92949.] [101314.] [104889.] [134969.] [145350.] [159906.] [100307.] [119975.] [193649.] [166270.] [191193.] [181106.] [193049.] [206036.] [203854.] [198075.] [184860.] [216161.] [222516.] [286587.] [217878.] [228238.] [253736.] [268387.…	[[ 6969.] [ 5766.] [ 9397.] [10888.] [11630.] [15319.] [17959.] [20137.] [25582.] [27258.] [24713.] [23020.] [20122.] [20433.] [15818.] [12797.] [ 8127.] [ 7490.] [ 7667.] [ 8705.] [ 7776.] [ 8011.] [ 5206.] [ 7030.] [ 9310.] [ 7242.] [ 9271.] [ 6028.] [ 6858.] [ 7120.] [ 7988.] [ 7407.] [ 7598.] [ 6563.] [ 6945.] [ 8614.] [ 8153.] [ 7147.] [ 7276.] [ 7614.] [ 9176.] [10558.] [11870.] [11234.] [ …	[[ 511141.] [ 322178.] [ 596096.] [ 538155.] [ 507035.] [ 576863.] [ 594772.] [ 609906.] [ 640956.] [ 642076.] [ 620715.] [ 617791.] [ 625148.] [ 661729.] [ 690095.] [ 680703.] [ 689114.] [ 696613.] [ 711365.] [1086350.] [1053040.] [ 844276.] [ 518846.] [ 756153.] [1589256.] [1049431.] [1451190.] [ 804303.] [ 816825.] [ 816438.] [ 859290.] [ 845582.] [ 754540.] [ 847569.] [ 850098.] [1468939.] [ …	[[111.] [ 70.] [124.] [112.] [112.] [127.] [133.] [134.] [143.] [136.] [147.] [148.] [158.] [166.] [166.] [167.] [160.] [150.] [167.] [189.] [197.] [200.] [130.] [140.] [186.] [167.] [176.] [182.] [191.] [189.] [189.] [195.] [165.] [193.] [202.] [230.] [211.] [187.] [202.] [202.] [192.] [209.] [242.] [255.] [203.] [199.] [205.] [217.] [196.] [209.] [179.] [223.] [186.] [196.] [207.] [235.] [234.]…	[[ 77.] [ 78.] [ 79.] [ 80.] [ 81.] [ 82.] [ 83.] [ 84.] [ 85.] [ 86.] [ 87.] [ 88.] [ 89.] [ 90.] [ 91.] [ 92.] [ 93.] [ 94.] [ 95.] [ 96.] [ 97.] [ 98.] [ 99.] [100.] [101.] [102.] [103.] [104.] [105.] [106.] [107.] [108.] [109.] [110.] [111.] [112.] [113.] [114.] [115.] [116.] [117.] [118.] [119.] [120.] [121.] [122.] [123.] [124.] [125.] [126.] [127.] [128.] [129.] [130.] [131.] [132.] [133.]…	[[[242.17567444 223.5 ]] [[239.69268799 219.99411011]] [[243.43562317 219.49424744]] [[236.6875 223.40177917]] [[236.25892639 226.40177917]] [[239.03543091 226.31889343]] [[240.82330322 226.5 ]] [[238.38059998 227.62686157]] [[238.65383911 227.70280457]] [[241.79411316 230.27941895]] [[243.32992554 229.20748901]] [[239.38513184 230.09458923]] [[245.48101807 227.92405701]] [[247.60241699 228.25903…		False	False		True
Rep1	W1	F2	1359	8.0	3AB	3.0	15.75	2.418624011351346	True	('Rep1', 'W1', 'F2', 7086)	('Rep1', 'W1', 'F2', 1357)	[('Rep1', 'W1', 'F2', 7144), ('Rep1', 'W1', 'F2', 7145)]	[]	[[ 37762.] [ 56391.] [ 41167.] [ 40221.] [ 40298.] [ 37161.] [ 38280.] [ 38485.] [ 41313.] [ 43993.] [ 48033.] [ 55887.] [ 61350.] [ 68859.] [ 86791.] [ 90402.] [101755.] [104785.] [122788.] [116664.] [130961.] [154192.] [159866.] [174348.] [178188.] [179355.] [199688.] [211568.] [228360.] [253085.] [236229.] [257614.] [261997.] [279581.] [288771.] [290620.] [297326.] [308797.] [312438.] [332999.…	[[ 7800.] [12149.] [10741.] [13344.] [14655.] [16835.] [21740.] [24674.] [26601.] [26743.] [27812.] [23775.] [20793.] [14708.] [12242.] [ 8601.] [ 8210.] [ 5642.] [ 7005.] [ 6298.] [ 6607.] [ 7567.] [ 7339.] [ 9318.] [ 7010.] [ 7640.] [ 8099.] [ 7867.] [ 8582.] [ 7525.] [ 7538.] [ 7991.] [ 7678.] [ 8886.] [ 8981.] [ 7190.] [ 7966.] [ 8532.] [ 9431.] [ 8526.] [ 8987.] [ 8873.] [ 7330.] [ 8607.] [ …	[[ 430036.] [ 728240.] [ 548036.] [ 581660.] [ 604367.] [ 569933.] [ 652848.] [ 686153.] [ 693188.] [ 679927.] [ 694795.] [ 677615.] [ 685131.] [ 721994.] [ 764117.] [ 764073.] [ 789373.] [ 762907.] [ 800167.] [ 810958.] [ 831123.] [ 856119.] [ 950131.] [ 910970.] [ 935971.] [ 912822.] [1006696.] [ 939369.] [ 952642.] [ 976229.] [ 985796.] [1030784.] [1036686.] [1040491.] [1088778.] [1090031.] [1…	[[ 71.] [132.] [ 95.] [111.] [128.] [122.] [140.] [142.] [154.] [147.] [148.] [149.] [152.] [158.] [170.] [172.] [178.] [165.] [183.] [185.] [193.] [192.] [204.] [203.] [199.] [204.] [230.] [211.] [207.] [215.] [191.] [212.] [216.] [226.] [227.] [228.] [213.] [218.] [219.] [224.] [221.] [227.] [225.] [237.] [233.] [226.] [248.] [233.] [201.] [229.] [249.] [246.] [245.] [288.] [274.] [277.] [285.]…	[[ 77.] [ 78.] [ 79.] [ 80.] [ 81.] [ 82.] [ 83.] [ 84.] [ 85.] [ 86.] [ 87.] [ 88.] [ 89.] [ 90.] [ 91.] [ 92.] [ 93.] [ 94.] [ 95.] [ 96.] [ 97.] [ 98.] [ 99.] [100.] [101.] [102.] [103.] [104.] [105.] [106.] [107.] [108.] [109.] [110.] [111.] [112.] [113.] [114.] [115.] [116.] [117.] [118.] [119.] [120.] [121.] [122.] [123.] [124.] [125.] [126.] [127.] [128.] [129.] [130.] [131.] [132.] [133.]…	[[[246.47183228 233.28872681]] [[244.87220764 225.98736572]] [[242.94902039 227.17451477]] [[244.71621704 234.97747803]] [[249.1171875 239.2890625 ]] [[249.31147766 241.1721344 ]] [[249.92857361 239.37142944]] [[250.58450317 238.99295044]] [[250.64935303 237.1688385 ]] [[250.520401 239.84693909]] [[247.10134888 241.32432556]] [[248.35905457 241.54698181]] [[253.15789795 241.97367859]] [[255.07594…		False	False		True
Rep1	W1	F2	1388	12.0	3BB	3.0	18.75	7.682614195348688	True	('Rep1', 'W1', 'F2', 5949)	('Rep1', 'W1', 'F2', 1391)	[('Rep1', 'W1', 'F2', 6024), ('Rep1', 'W1', 'F2', 6025)]	[('Rep1', 'W1', 'F2', 5963), ('Rep1', 'W1', 'F2', 5964)]	[[ 47971.] [ 42158.] [ 49103.] [ 48472.] [ 45917.] [ 48046.] [ 37339.] [ 40278.] [ 40979.] [ 49745.] [ 42862.] [ 51728.] [ 43375.] [ 48101.] [ 43902.] [ 46322.] [ 55257.] [ 55444.] [ 53152.] [ 59279.] [ 61457.] [ 81424.] [ 52403.] [ 53301.] [ 60329.] [ 58601.] [ 61705.] [ 57516.] [ 69851.] [ 65628.] [ 73773.] [ 60132.] [ 84965.] [ 75873.] [ 77615.] [ 88190.] [ 96184.] [ 83539.] [ 89535.] [ 92223.…	[[ 5559.] [ 5948.] [ 6818.] [ 6700.] [ 8172.] [ 9300.] [10125.] [11059.] [10787.] [12825.] [ 9935.] [13620.] [12881.] [15261.] [14593.] [13842.] [16353.] [18652.] [16200.] [19282.] [19365.] [21445.] [19040.] [20523.] [22648.] [23402.] [22581.] [22360.] [24059.] [23027.] [24812.] [20066.] [21226.] [15827.] [14068.] [10914.] [11356.] [ 9770.] [ 9283.] [ 9231.] [ 8335.] [ 7524.] [ 8152.] [ 7907.] [ …	[[ 975056.] [ 957479.] [ 914163.] [ 860901.] [ 928820.] [1000658.] [ 960967.] [ 954125.] [ 966102.] [ 993933.] [ 728591.] [1029541.] [ 958827.] [1106961.] [1038374.] [1021457.] [1052960.] [1086660.] [1087165.] [1100091.] [1118145.] [1312210.] [1101009.] [1111439.] [1171913.] [1194789.] [1134636.] [1190395.] [1195533.] [1254182.] [1269576.] [1004029.] [1209275.] [1073411.] [1147040.] [1195158.] [1…	[[126.] [168.] [162.] [161.] [171.] [176.] [183.] [183.] [192.] [186.] [134.] [190.] [166.] [196.] [192.] [189.] [209.] [205.] [205.] [205.] [199.] [234.] [219.] [216.] [211.] [209.] [210.] [213.] [207.] [202.] [213.] [160.] [222.] [198.] [226.] [229.] [232.] [227.] [232.] [230.] [221.] [225.] [226.] [229.] [240.] [246.] [238.] [249.] [246.] [235.] [251.] [235.] [223.] [250.] [242.] [239.] [243.]…	[[ 78.] [ 79.] [ 80.] [ 81.] [ 82.] [ 83.] [ 84.] [ 85.] [ 86.] [ 87.] [ 88.] [ 89.] [ 90.] [ 91.] [ 92.] [ 93.] [ 94.] [ 95.] [ 96.] [ 97.] [ 98.] [ 99.] [100.] [101.] [102.] [103.] [104.] [105.] [106.] [107.] [108.] [109.] [110.] [111.] [112.] [113.] [114.] [115.] [116.] [117.] [118.] [119.] [120.] [121.] [122.] [123.] [124.] [125.] [126.] [127.] [128.] [129.] [130.] [131.] [132.] [133.] [134.]…	[[[214.34921265 274.69049072]] [[203.58927917 274.55355835]] [[209.97531128 269.93826294]] [[212.43167114 273.89752197]] [[213.82164001 273.10232544]] [[216.52841187 275.47158813]] [[216.12295532 273.90435791]] [[216.49453735 273.1557312 ]] [[214.51042175 272.35415649]] [[215.35484314 273.20968628]] [[214.69940186 278.66546631]] [[212.17893982 279.23684692]] [[209.20848083 281.43215942]] [[208.95…		False	False		True
Rep1	W1	F2	1391	12.0	3BA	3.0	14.75	4.236592589804736	True	('Rep1', 'W1', 'F2', 5949)	('Rep1', 'W1', 'F2', 1388)	[('Rep1', 'W1', 'F2', 3542), ('Rep1', 'W1', 'F2', 6034)]	[('Rep1', 'W1', 'F2', 5963), ('Rep1', 'W1', 'F2', 5964)]	[[ 49452.] [ 34425.] [ 45966.] [ 49140.] [ 54999.] [ 47490.] [ 43617.] [ 43509.] [ 41160.] [ 43946.] [ 47630.] [ 48691.] [ 51951.] [ 51392.] [ 53757.] [ 64272.] [ 40064.] [ 21938.] [ 45073.] [ 48533.] [ 57423.] [ 51671.] [ 63355.] [ 57238.] [ 60039.] [ 64053.] [ 70075.] [ 91399.] [ 93489.] [ 81637.] [ 93269.] [ 99790.] [103693.] [113418.] [117328.] [119093.] [127747.] [128825.] [139163.] [133926.…	[[ 6223.] [ 6734.] [ 7687.] [ 7468.] [ 7620.] [ 9107.] [10860.] [ 9665.] [11355.] [12336.] [12932.] [12951.] [14437.] [15826.] [14984.] [18066.] [12797.] [ 6660.] [17279.] [20596.] [21448.] [18842.] [22023.] [21679.] [20983.] [16706.] [12727.] [10949.] [11720.] [ 9657.] [10020.] [ 8722.] [ 8851.] [ 7649.] [ 8807.] [ 8547.] [ 9409.] [11686.] [10072.] [10559.] [ 9168.] [ 9821.] [10162.] [11584.] [1…	[[1044706.] [ 959791.] [1021518.] [1001487.] [1066706.] [1070333.] [1081775.] [1046593.] [1063013.] [1043615.] [1037305.] [1036168.] [1114723.] [1130651.] [1156446.] [1143306.] [ 777411.] [ 438938.] [1142852.] [1155929.] [1106566.] [1027853.] [1102333.] [1074381.] [1105532.] [1068763.] [1093679.] [1148447.] [1198298.] [1246291.] [1270674.] [1224542.] [1276821.] [1296721.] [1306072.] [1286530.] [1…	[[132.] [161.] [159.] [153.] [169.] [192.] [184.] [190.] [188.] [196.] [205.] [195.] [192.] [200.] [192.] [206.] [142.] [ 61.] [202.] [198.] [212.] [204.] [210.] [207.] [210.] [194.] [209.] [219.] [225.] [228.] [237.] [229.] [234.] [233.] [235.] [226.] [234.] [241.] [258.] [251.] [256.] [251.] [240.] [274.] [280.] [236.] [267.] [267.] [257.] [264.] [276.] [246.] [242.] [235.] [276.] [309.] [289.]…	[[ 78.] [ 79.] [ 80.] [ 81.] [ 82.] [ 83.] [ 84.] [ 85.] [ 86.] [ 87.] [ 88.] [ 89.] [ 90.] [ 91.] [ 92.] [ 93.] [ 94.] [ 95.] [ 96.] [ 97.] [ 98.] [ 99.] [100.] [101.] [102.] [103.] [104.] [105.] [106.] [107.] [108.] [109.] [110.] [111.] [112.] [113.] [114.] [115.] [116.] [117.] [118.] [119.] [120.] [121.] [122.] [123.] [124.] [125.] [126.] [127.] [128.] [129.] [130.] [131.] [132.] [133.] [134.]…	[[[222.93182373 286.76513672]] [[225.85403442 293.31988525]] [[228.10377502 287.16665649]] [[231.04248047 289.47384644]] [[230.74259949 289.54733276]] [[228.203125 288.1875 ]] [[227.17391968 284.58694458]] [[223.61578369 287.29473877]] [[223.33511353 288.23934937]] [[221.48469543 288.62243652]] [[221.36828613 290.48049927]] [[220.19230652 292.0897522 ]] [[221.04167175 290.49478149]] [[220.8450012…		False	False	5.842633928571434	True
Rep1	W1	F2	1423	5.0	3AB	3.0	13.0	2.2181769015038952	True	('Rep1', 'W1', 'F2', 151)	('Rep1', 'W1', 'F2', 6503)	[('Rep1', 'W1', 'F2', 3295), ('Rep1', 'W1', 'F2', 6583)]	[('Rep1', 'W1', 'F2', 6681), ('Rep1', 'W1', 'F2', 6682)]	[[ 83202.] [ 23479.] [ 27487.] [ 14836.] [ 20269.] [ 26908.] [ 28759.] [ 36964.] [ 31239.] [ 33303.] [ 32941.] [ 35933.] [ 38528.] [ 52304.] [ 51457.] [ 74471.] [ 80882.] [ 79196.] [ 95158.] [ 98763.] [130192.] [124539.] [105584.] [109086.] [103656.] [155087.] [181706.] [169342.] [140984.] [160158.] [157445.] [178955.] [178571.] [191372.] [167786.] [227586.] [183676.] [211572.] [242141.] [233210.…	[[ 6485.] [ 3131.] [ 5211.] [ 4178.] [ 5379.] [ 9953.] [10416.] [12195.] [13393.] [13895.] [11815.] [11869.] [ 9898.] [10568.] [ 8383.] [ 9885.] [ 9612.] [ 8267.] [ 7965.] [ 9318.] [ 7909.] [ 9244.] [ 6287.] [ 5177.] [ 5053.] [ 7372.] [11095.] [10127.] [ 8506.] [ 8548.] [ 7896.] [ 8644.] [ 9529.] [ 9338.] [ 6812.] [14345.] [ 7448.] [17360.] [17225.] [19473.] [15662.] [10236.] [10416.] [11160.] [ …	[[ 622756.] [ 324765.] [ 397402.] [ 290529.] [ 326633.] [ 384260.] [ 399344.] [ 430936.] [ 421388.] [ 436108.] [ 429270.] [ 440949.] [ 407448.] [ 499822.] [ 448792.] [ 561328.] [ 507441.] [ 489427.] [ 482209.] [ 551130.] [ 598623.] [ 630395.] [ 490326.] [ 538481.] [ 469130.] [ 590979.] [ 712944.] [ 686507.] [ 613865.] [ 606214.] [ 575824.] [ 660593.] [ 651651.] [ 716093.] [ 684229.] [1337460.] [ …	[[ 83.] [ 98.] [126.] [ 85.] [122.] [157.] [168.] [202.] [191.] [194.] [171.] [175.] [184.] [224.] [202.] [216.] [193.] [196.] [188.] [227.] [204.] [233.] [143.] [159.] [137.] [169.] [262.] [224.] [191.] [190.] [177.] [207.] [207.] [210.] [182.] [220.] [200.] [249.] [284.] [314.] [309.] [261.] [273.] [272.] [236.] [252.] [276.] [287.] [301.] [263.] [272.] [131.] [131.]]	[[ 80.] [ 81.] [ 82.] [ 83.] [ 84.] [ 85.] [ 86.] [ 87.] [ 88.] [ 89.] [ 90.] [ 91.] [ 92.] [ 93.] [ 94.] [ 95.] [ 96.] [ 97.] [ 98.] [ 99.] [100.] [101.] [102.] [103.] [104.] [105.] [106.] [107.] [108.] [109.] [110.] [111.] [112.] [113.] [114.] [115.] [116.] [117.] [118.] [119.] [120.] [121.] [122.] [123.] [124.] [125.] [126.] [127.] [128.] [129.] [130.] [131.] [132.]]	[[[298.29516602 236.63252258]] [[303.42175293 233.26620483]] [[309.33956909 234.90434265]] [[301.00588989 232.6764679 ]] [[302.7281189 238.97257996]] [[300.85809326 238.447052 ]] [[304.24453735 238.27217102]] [[304.90304565 238.35043335]] [[303.21514893 236.50799561]] [[305.5947876 237.2979126 ]] [[307.68060303 238.39099121]] [[305.87594604 235.33343506]] [[306.6578064 236.15266418]] [[303.240173…		False	False	2.661830357142861	True
Rep1	W1	F2	1473	15.0	3AA	3.0	15.0	1.7969476278619487	True	('Rep1', 'W1', 'F2', 488)	('Rep1', 'W1', 'F2', 6245)	[('Rep1', 'W1', 'F2', 6249), ('Rep1', 'W1', 'F2', 6250)]	[('Rep1', 'W1', 'F2', 1481), ('Rep1', 'W1', 'F2', 1483)]	[[ 44881.] [ 31022.] [ 32187.] [ 31373.] [ 23635.] [ 30217.] [ 30597.] [ 37923.] [ 35039.] [ 29350.] [ 37095.] [ 40613.] [ 39014.] [ 47524.] [ 50023.] [ 59085.] [ 60125.] [ 70251.] [ 72630.] [ 81223.] [ 85571.] [ 94656.] [ 95345.] [129338.] [119906.] [111951.] [117313.] [129153.] [133486.] [139290.] [145453.] [133504.] [135113.] [121263.] [121239.] [148440.] [155794.] [149263.] [128996.] [168314.…	[[4506.] [4691.] [4438.] [6308.] [4052.] [5374.] [6135.] [9233.] [8681.] [6626.] [8041.] [8000.] [7306.] [6093.] [6419.] [5865.] [5727.] [6686.] [6390.] [7129.] [7184.] [7705.] [6522.] [8481.] [7199.] [7155.] [7221.] [6480.] [6820.] [7069.] [8028.] [6204.] [6754.] [6851.] [5812.] [7861.] [7012.] [6301.] [6044.] [6664.] [8680.] [5988.] [7925.] [8203.] [9642.] [9659.] [9789.] [7343.] [9548.] [8161.…	[[ 654460.] [ 552070.] [ 544291.] [ 529630.] [ 399016.] [ 507218.] [ 498293.] [ 627728.] [ 623358.] [ 450596.] [ 595685.] [ 678333.] [ 683894.] [ 685984.] [ 708713.] [ 675044.] [ 659428.] [ 691808.] [ 712119.] [ 709234.] [ 742642.] [ 789044.] [ 759396.] [ 892521.] [ 811029.] [ 841855.] [ 796392.] [ 809561.] [ 832337.] [ 865068.] [ 867247.] [ 845501.] [ 879684.] [ 806297.] [ 710255.] [ 913175.] [ …	[[100.] [127.] [130.] [146.] [108.] [141.] [138.] [173.] [176.] [137.] [165.] [183.] [162.] [172.] [188.] [162.] [163.] [187.] [190.] [185.] [203.] [201.] [196.] [234.] [205.] [198.] [182.] [187.] [200.] [202.] [200.] [191.] [193.] [187.] [166.] [202.] [208.] [172.] [143.] [189.] [210.] [196.] [206.] [215.] [223.] [217.] [215.] [190.] [198.] [193.] [215.] [230.] [222.] [188.] [196.] [195.] [204.]…	[[ 82.] [ 83.] [ 84.] [ 85.] [ 86.] [ 87.] [ 88.] [ 89.] [ 90.] [ 91.] [ 92.] [ 93.] [ 94.] [ 95.] [ 96.] [ 97.] [ 98.] [ 99.] [100.] [101.] [102.] [103.] [104.] [105.] [106.] [107.] [108.] [109.] [110.] [111.] [112.] [113.] [114.] [115.] [116.] [117.] [118.] [119.] [120.] [121.] [122.] [123.] [124.] [125.] [126.] [127.] [128.] [129.] [130.] [131.] [132.] [133.] [134.] [135.] [136.] [137.] [138.]…	[[[307.60998535 264.26000977]] [[310.46850586 266.10629272]] [[299.81539917 266.81539917]] [[299.86987305 268.85617065]] [[296.8611145 266.44445801]] [[295.15957642 266.46453857]] [[296.15216064 270.65942383]] [[293.99710083 270.33236694]] [[293.88635254 269.02841187]] [[295.54467773 268.68395996]] [[294.3727417 272.40301514]] [[291.16665649 274.11203003]] [[294.53085327 278.78393555]] [[293.6744…		False	False		True
Rep1	W1	F2	1481	15.0	3BA	3.0	6.5	2.029496205570381	False	('Rep1', 'W1', 'F2', 490)	('Rep1', 'W1', 'F2', 1483)	[]	[('Rep1', 'W1', 'F2', 1473), ('Rep1', 'W1', 'F2', 6245)]	[[ 41602.] [ 34379.] [ 35934.] [ 32806.] [ 29056.] [ 35644.] [ 35180.] [ 35013.] [ 40030.] [ 44847.] [ 42261.] [ 54293.] [ 55913.] [ 72779.] [ 90591.] [ 92536.] [ 91864.] [ 90230.] [102175.] [ 99645.] [107732.] [ 88624.] [114907.] [113638.] [103674.] [124692.] [146631.]]	[[ 4833.] [ 5205.] [ 5620.] [ 7244.] [ 6660.] [ 7873.] [ 9575.] [ 9336.] [11744.] [11162.] [ 9659.] [ 9317.] [ 8499.] [ 8590.] [ 8697.] [ 7275.] [ 8007.] [ 7209.] [ 7627.] [ 7070.] [ 7308.] [ 4786.] [ 7112.] [ 6031.] [ 6212.] [ 8582.] [ 6068.]]	[[779100.] [676102.] [760341.] [745931.] [764571.] [754430.] [721785.] [727218.] [714249.] [733577.] [737428.] [777998.] [770813.] [845275.] [946170.] [879556.] [849487.] [813636.] [815083.] [828181.] [896869.] [720207.] [840472.] [754305.] [682713.] [921908.] [875090.]]	[[106.] [151.] [148.] [150.] [146.] [151.] [153.] [159.] [161.] [174.] [162.] [163.] [157.] [181.] [207.] [193.] [191.] [181.] [171.] [188.] [193.] [138.] [180.] [156.] [139.] [189.] [148.]]	[[ 82.] [ 83.] [ 84.] [ 85.] [ 86.] [ 87.] [ 88.] [ 89.] [ 90.] [ 91.] [ 92.] [ 93.] [ 94.] [ 95.] [ 96.] [ 97.] [ 98.] [ 99.] [100.] [101.] [102.] [103.] [104.] [105.] [106.] [107.] [108.]]	[[[258.75473022 291. ]] [[263.77813721 293.67880249]] [[261.83782959 290.31756592]] [[262.02667236 290.84667969]] [[261.32876587 289.62329102]] [[260.91720581 289.53973389]] [[261.96405029 289.07516479]] [[263.58804321 289.56289673]] [[262.17703247 293.41305542]] [[261.79885864 293.57470703]] [[261.27160645 291.42593384]] [[262.78833008 289.38955688]] [[264.74841309 287.83758545]] [[261.12982178 …		False	False		True
Rep1	W1	F2	1483	15.0	3BB	3.0	12.0	1.750803801645234	True	('Rep1', 'W1', 'F2', 490)	('Rep1', 'W1', 'F2', 1481)	[('Rep1', 'W1', 'F2', 6266), ('Rep1', 'W1', 'F2', 6267)]	[('Rep1', 'W1', 'F2', 1473), ('Rep1', 'W1', 'F2', 6245)]	[[ 39726.] [ 30332.] [ 34649.] [ 34815.] [ 35158.] [ 40148.] [ 35634.] [ 39719.] [ 43230.] [ 40247.] [ 50256.] [ 48101.] [ 49802.] [ 60979.] [ 57140.] [ 68678.] [ 73939.] [ 77371.] [ 89614.] [ 86936.] [ 94692.] [104574.] [ 99416.] [ 98149.] [101065.] [ 98620.] [ 89469.] [ 87216.] [102011.] [ 93419.] [111731.] [108444.] [107303.] [ 96213.] [106387.] [ 97053.] [104596.] [ 98543.] [121870.] [ 89958.…	[[ 5433.] [ 5257.] [ 6031.] [ 8250.] [ 7382.] [ 9429.] [ 8515.] [10210.] [10011.] [ 8927.] [ 7938.] [ 6501.] [ 6922.] [ 6052.] [ 5917.] [ 7822.] [ 6542.] [ 7552.] [ 7552.] [ 6591.] [ 6520.] [ 7670.] [ 6192.] [ 7232.] [ 7145.] [ 7053.] [ 8294.] [ 5670.] [ 6500.] [ 7707.] [ 8647.] [ 8623.] [ 8324.] [ 7836.] [ 7328.] [ 5311.] [ 7149.] [ 5887.] [ 6470.] [ 4746.] [ 6704.] [ 8005.] [ 8861.] [ 7260.] [ …	[[708662.] [584394.] [579496.] [632739.] [610237.] [668161.] [639022.] [674195.] [705535.] [690243.] [695860.] [658581.] [683602.] [694243.] [666102.] [700153.] [622376.] [678944.] [713942.] [748721.] [758569.] [781191.] [723439.] [726365.] [724136.] [758112.] [732444.] [619480.] [735311.] [720911.] [795131.] [820515.] [791695.] [773648.] [722385.] [688216.] [750930.] [704135.] [770000.] [558564.…	[[122.] [156.] [138.] [146.] [156.] [166.] [155.] [169.] [182.] [184.] [178.] [175.] [173.] [173.] [163.] [184.] [170.] [184.] [189.] [202.] [198.] [189.] [187.] [196.] [191.] [201.] [208.] [169.] [203.] [200.] [223.] [230.] [219.] [211.] [195.] [177.] [196.] [182.] [202.] [144.] [199.] [193.] [195.] [205.] [164.] [189.] [134.] [113.] [117.]]	[[ 82.] [ 83.] [ 84.] [ 85.] [ 86.] [ 87.] [ 88.] [ 89.] [ 90.] [ 91.] [ 92.] [ 93.] [ 94.] [ 95.] [ 96.] [ 97.] [ 98.] [ 99.] [100.] [101.] [102.] [103.] [104.] [105.] [106.] [107.] [108.] [109.] [110.] [111.] [112.] [113.] [114.] [115.] [116.] [117.] [118.] [119.] [120.] [121.] [122.] [123.] [124.] [125.] [126.] [127.] [128.] [129.] [130.]]	[[[259.11474609 315.54919434]] [[260.51281738 323.90383911]] [[258.27536011 312.10870361]] [[256.64382935 312.17123413]] [[255.66667175 310.77563477]] [[256.8192749 313.23495483]] [[251.93225098 315.88708496]] [[250.56509399 316.21005249]] [[252.42308044 317.19781494]] [[252.09239197 316.48913574]] [[253.86517334 313.5786438 ]] [[253.08857727 314.20285034]] [[254.19941711 315.59249878]] [[257.297…		False	False		True
Rep1	W1	F2	1499	6.0	3BA	3.0	12.75	1.9639887378698822	True	('Rep1', 'W1', 'F2', 6056)	('Rep1', 'W1', 'F2', 6118)	[('Rep1', 'W1', 'F2', 3374), ('Rep1', 'W1', 'F2', 3379)]	[('Rep1', 'W1', 'F2', 6060), ('Rep1', 'W1', 'F2', 6059)]	[[172835.] [ 65793.] [ 62718.] [ 63149.] [ 62707.] [ 68368.] [ 61619.] [ 63490.] [ 65507.] [ 67971.] [ 70825.] [ 82126.] [ 97553.] [ 96789.] [115263.] [122867.] [141578.] [142283.] [157973.] [175163.] [181789.] [202285.] [220441.] [247954.] [234967.] [247275.] [258645.] [269914.] [260701.] [268026.] [276991.] [279489.] [260062.] [293349.] [282678.] [298320.] [318436.] [312338.] [310642.] [270564.…	[[ 4940.] [ 5391.] [ 7761.] [ 8992.] [ 8593.] [ 9870.] [ 9927.] [11530.] [14779.] [11947.] [11838.] [11273.] [ 9094.] [ 7972.] [ 9379.] [ 7704.] [ 9563.] [10229.] [ 9783.] [10639.] [10444.] [11289.] [11233.] [10748.] [11597.] [10607.] [10029.] [10494.] [12314.] [10976.] [11432.] [10526.] [11773.] [10675.] [11237.] [10919.] [11759.] [11209.] [10847.] [ 6920.] [11560.] [11174.] [ 9140.] [ 8194.] [1…	[[1062436.] [1252107.] [1243447.] [1229083.] [1229737.] [1268650.] [1287190.] [1321736.] [1301181.] [1281620.] [1296241.] [1327361.] [1371979.] [1382068.] [1367288.] [1388719.] [1388627.] [1413016.] [1447184.] [1481757.] [1489365.] [1458483.] [1479729.] [1498382.] [1569861.] [1582299.] [1531232.] [1511009.] [1546078.] [1561612.] [1576359.] [1641921.] [1640112.] [1600774.] [1597492.] [1652865.] [1…	[[ 93.] [121.] [159.] [172.] [183.] [180.] [205.] [202.] [232.] [231.] [228.] [238.] [218.] [206.] [215.] [224.] [274.] [261.] [285.] [283.] [304.] [287.] [287.] [289.] [293.] [297.] [294.] [295.] [311.] [303.] [306.] [304.] [311.] [309.] [310.] [301.] [298.] [322.] [307.] [207.] [272.] [297.] [226.] [221.] [253.] [255.] [224.] [213.] [241.] [145.] [119.] [175.]]	[[ 83.] [ 84.] [ 85.] [ 86.] [ 87.] [ 88.] [ 89.] [ 90.] [ 91.] [ 92.] [ 93.] [ 94.] [ 95.] [ 96.] [ 97.] [ 98.] [ 99.] [100.] [101.] [102.] [103.] [104.] [105.] [106.] [107.] [108.] [109.] [110.] [111.] [112.] [113.] [114.] [115.] [116.] [117.] [118.] [119.] [120.] [121.] [122.] [123.] [124.] [125.] [126.] [127.] [128.] [129.] [130.] [131.] [132.] [133.] [134.]]	[[[178.52149963 263.85482788]] [[155.43388367 244.8553772 ]] [[155.75785828 249.48742676]] [[158.06976318 250.86045837]] [[161.22131348 246.5 ]] [[163.972229 247.54444885]] [[175.47561646 245.54878235]] [[186.02474976 241.04455566]] [[190.73275757 232.15086365]] [[184.94155884 232.83332825]] [[187.77192688 228.2587738 ]] [[186.68907166 230.79832458]] [[190.44496155 228.07798767]] [[185.46601868 2…		False	False		True
Rep1	W1	F2	1837	6299.0	3AA	3.0	22.0	13.28971945390069	False	('Rep1', 'W1', 'F2', 785)	('Rep1', 'W1', 'F2', 6359)	[]	[('Rep1', 'W1', 'F2', 6309), ('Rep1', 'W1', 'F2', 6310)]	[[ 53882.] [ 58170.] [ 38609.] [ 42310.] [ 37920.] [ 33351.] [ 31267.] [ 36276.] [ 34651.] [ 37802.] [ 36713.] [ 43068.] [ 44932.] [ 31928.] [ 41225.] [ 33281.] [ 47804.] [ 41776.] [ 34888.] [ 38132.] [ 38501.] [ 31576.] [ 39267.] [ 33640.] [ 42006.] [ 39956.] [ 39101.] [ 33841.] [ 43418.] [ 29665.] [ 40959.] [ 40128.] [ 41472.] [ 41942.] [ 37960.] [ 38292.] [ 52993.] [ 50415.] [ 51318.] [ 52091.…	[[ 4071.] [ 10392.] [ 4356.] [ 5167.] [ 5479.] [ 6258.] [ 5189.] [ 7253.] [ 9043.] [ 7708.] [ 9485.] [ 9951.] [ 12717.] [ 13039.] [ 15439.] [ 15174.] [ 19054.] [ 21655.] [ 21614.] [ 25881.] [ 29000.] [ 29474.] [ 31503.] [ 33222.] [ 37997.] [ 41972.] [ 40199.] [ 40171.] [ 44902.] [ 33456.] [ 51465.] [ 58173.] [ 64193.] [ 65925.] [ 62490.] [ 60981.] [ 61936.] [ 67500.] [ 68326.] [ 70936.] [ 73095.]…	[[ 840174.] [ 899636.] [ 728342.] [ 778443.] [ 821602.] [ 830065.] [ 782476.] [ 802267.] [ 870012.] [ 882305.] [ 862778.] [ 902479.] [ 893792.] [ 913602.] [ 916721.] [ 914014.] [ 924292.] [ 914957.] [ 898687.] [ 897091.] [ 906662.] [ 873849.] [ 868685.] [ 853235.] [ 933365.] [ 919389.] [ 850610.] [ 841989.] [ 903303.] [ 586572.] [ 861245.] [ 922951.] [ 884277.] [ 938262.] [ 909634.] [ 840953.] [ …	[[ 73.] [121.] [107.] [121.] [124.] [132.] [121.] [143.] [160.] [168.] [163.] [163.] [175.] [169.] [168.] [162.] [167.] [172.] [173.] [181.] [182.] [184.] [187.] [169.] [167.] [175.] [156.] [165.] [175.] [123.] [176.] [192.] [174.] [170.] [174.] [153.] [185.] [178.] [184.] [198.] [191.] [188.] [194.] [216.] [229.] [228.] [201.] [222.] [206.] [209.] [204.] [216.] [230.] [218.] [230.] [221.] [219.]…	[[ 94.] [ 95.] [ 96.] [ 97.] [ 98.] [ 99.] [100.] [101.] [102.] [103.] [104.] [105.] [106.] [107.] [108.] [109.] [110.] [111.] [112.] [113.] [114.] [115.] [116.] [117.] [118.] [119.] [120.] [121.] [122.] [123.] [124.] [125.] [126.] [127.] [128.] [129.] [130.] [131.] [132.] [133.] [134.] [135.] [136.] [137.] [138.] [139.] [140.] [141.] [142.] [143.] [144.] [145.] [146.] [147.] [148.] [149.] [150.]…	[[[211.55479431 297.23971558]] [[218.56292725 294.51153564]] [[216.97663879 281.02337646]] [[218.30992126 285.35949707]] [[214.75 286.81451416]] [[212.16667175 288.17425537]] [[208.91322327 292.40081787]] [[204.81468201 293.26223755]] [[203.33125305 291.3062439 ]] [[204.30952454 290.88690186]] [[204.28527832 291.97238159]] [[204.43864441 291.45706177]] [[203.44857788 288.44857788]] [[204.10946655…		False	False		True
Rep1	W1	F2	2624	2.0	3AA	3.0	14.0	1.5115165004650515	True	('Rep1', 'W1', 'F2', 6164)	('Rep1', 'W1', 'F2', 6166)	[('Rep1', 'W1', 'F2', 5294), ('Rep1', 'W1', 'F2', 5295)]	[('Rep1', 'W1', 'F2', 2777), ('Rep1', 'W1', 'F2', 6211)]	[[ 46128.] [ 41167.] [ 40783.] [ 39210.] [ 42040.] [ 44961.] [ 48744.] [ 47958.] [ 52340.] [ 58801.] [ 52525.] [ 53601.] [ 58598.] [ 70731.] [ 72789.] [105433.] [ 92932.] [119707.] [124670.] [143023.] [153439.] [166050.] [175408.] [182874.] [182711.] [194315.] [210061.] [191652.] [208696.] [203302.] [197085.] [215201.] [201984.] [207649.] [204797.] [226556.] [250792.] [254870.] [266084.] [287393.…	[[ 7531.] [ 7219.] [ 8809.] [ 8896.] [10701.] [11117.] [13910.] [12264.] [11135.] [11052.] [ 9892.] [ 7688.] [ 7077.] [ 6955.] [ 6774.] [ 8488.] [ 8009.] [ 8100.] [ 8139.] [ 8286.] [ 8982.] [ 9006.] [ 9983.] [10100.] [10584.] [ 8876.] [11145.] [10334.] [ 9109.] [ 8448.] [ 8822.] [ 9362.] [ 9773.] [10722.] [ 8863.] [10333.] [ 9388.] [ 9166.] [10242.] [10162.] [11018.] [10678.] [10404.] [ 8969.] [1…	[[ 879997.] [ 795622.] [ 825704.] [ 758530.] [ 803840.] [ 825243.] [ 873437.] [ 867442.] [ 825706.] [ 891778.] [ 860190.] [ 859780.] [ 931218.] [ 936588.] [ 897164.] [ 955006.] [ 941778.] [ 957952.] [ 985554.] [1047645.] [1027846.] [ 991458.] [1099035.] [1040134.] [1112557.] [1086210.] [1115134.] [1071871.] [1112793.] [1140463.] [1145814.] [1209813.] [1153804.] [1109106.] [1051324.] [1127018.] [1…	[[151.] [149.] [179.] [161.] [168.] [177.] [171.] [186.] [179.] [202.] [198.] [204.] [207.] [194.] [198.] [208.] [219.] [223.] [224.] [227.] [235.] [245.] [250.] [243.] [250.] [241.] [249.] [243.] [242.] [253.] [259.] [265.] [261.] [256.] [262.] [259.] [254.] [261.] [260.] [273.] [282.] [266.] [282.] [281.] [256.] [289.] [282.] [300.] [291.] [288.] [294.] [361.] [345.] [346.] [141.] [131.] [105.]]	[[116.] [117.] [118.] [119.] [120.] [121.] [122.] [123.] [124.] [125.] [126.] [127.] [128.] [129.] [130.] [131.] [132.] [133.] [134.] [135.] [136.] [137.] [138.] [139.] [140.] [141.] [142.] [143.] [144.] [145.] [146.] [147.] [148.] [149.] [150.] [151.] [152.] [153.] [154.] [155.] [156.] [157.] [158.] [159.] [160.] [161.] [162.] [163.] [164.] [165.] [166.] [167.] [168.] [169.] [170.] [171.] [172.]]	[[[279.23510742 178.14237976]] [[268.69464111 175.98321533]] [[266.31564331 180.85195923]] [[271.85403442 182.68013 ]] [[272.02975464 187.01785278]] [[271.32485962 184.77684021]] [[271.95028687 187.08479309]] [[274.14517212 185.61289978]] [[274.08657837 184.22067261]] [[273.42575073 185.30693054]] [[273.40405273 183.55555725]] [[271.66177368 180.50489807]] [[272.71737671 185.05072021]] [[270.7371…		False	False		True
Rep1	W1	F2	2777	2.0	3BA	3.0	7.25	3.4586131381044196	False	('Rep1', 'W1', 'F2', 6165)	('Rep1', 'W1', 'F2', 6211)	[]	[('Rep1', 'W1', 'F2', 2624), ('Rep1', 'W1', 'F2', 6166)]	[[ 67372.] [ 60769.] [ 66575.] [ 75683.] [ 72232.] [ 80527.] [ 63175.] [ 77332.] [ 87436.] [114719.] [126586.] [ 98293.] [109856.] [131611.] [116343.] [ 90692.] [157060.] [116973.] [121684.] [179379.] [154289.] [244839.] [196683.] [208777.] [243466.] [255510.] [228364.] [211673.] [238158.] [248704.]]	[[ 5415.] [ 5690.] [ 7526.] [ 9087.] [10685.] [ 8641.] [ 8953.] [13305.] [15104.] [16024.] [21030.] [20819.] [24062.] [24294.] [22607.] [14423.] [21815.] [14425.] [14213.] [13807.] [ 6540.] [ 8975.] [ 9106.] [ 9148.] [12088.] [14688.] [ 8934.] [ 7702.] [ 9466.] [12592.]]	[[1018733.] [1023478.] [1107044.] [1122873.] [1114711.] [1042839.] [ 905386.] [1188063.] [1175999.] [1320117.] [1438261.] [1280139.] [1102447.] [1162430.] [1083977.] [ 823158.] [1263683.] [1022409.] [1050406.] [1350765.] [1026997.] [1490454.] [1497508.] [1399074.] [1582807.] [1705016.] [1334546.] [1256498.] [1307266.] [1489723.]]	[[102.] [106.] [144.] [136.] [154.] [129.] [114.] [149.] [159.] [178.] [211.] [172.] [172.] [184.] [157.] [120.] [182.] [138.] [160.] [202.] [136.] [196.] [214.] [221.] [259.] [268.] [200.] [199.] [207.] [192.]]	[[120.] [121.] [122.] [123.] [124.] [125.] [126.] [127.] [128.] [129.] [130.] [131.] [132.] [133.] [134.] [135.] [136.] [137.] [138.] [139.] [140.] [141.] [142.] [143.] [144.] [145.] [146.] [147.] [148.] [149.]]	[[[249.23529053 210.35293579]] [[246.92453003 202.62263489]] [[247.340271 210.80555725]] [[247.92048645 212.51408386]] [[244.12330627 218.0065918 ]] [[243.42524719 225.7618866 ]] [[246.96821594 223.89338684]] [[244.78079224 218.74494934]] [[244.71968079 220.0100708 ]] [[248.67803955 228.54730225]] [[247.08396912 229.14431763]] [[244.3238678 226.83363342]] [[245.01579285 224.44883728]] [[248.94410…		True	False		True
Rep1	W1	F2	3108	5.0	4BAB	4.0	12.75	2.7008428048205144	True	('Rep1', 'W1', 'F2', 6681)	('Rep1', 'W1', 'F2', 3109)	[('Rep1', 'W1', 'F2', 5770), ('Rep1', 'W1', 'F2', 6817)]	[('Rep1', 'W1', 'F2', 6735), ('Rep1', 'W1', 'F2', 6736)]	[[ 35519.] [ 63100.] [ 26166.] [ 37460.] [ 56123.] [ 57599.] [ 40183.] [ 57229.] [ 43946.] [ 32487.] [ 62390.] [ 66867.] [ 42656.] [ 43215.] [ 52469.] [ 52584.] [ 62921.] [100028.] [ 79936.] [ 83270.] [ 93973.] [100269.] [113206.] [118156.] [131113.] [111493.] [190980.] [178177.] [150006.] [188896.] [201126.] [176239.] [194016.] [219058.] [159528.] [144359.] [143720.] [162489.] [ 91541.] [144891.…	[[ 4646.] [ 6810.] [ 4559.] [ 6830.] [10019.] [10679.] [ 6795.] [11868.] [13304.] [13177.] [16021.] [18159.] [12887.] [10744.] [13211.] [ 9586.] [ 8511.] [11169.] [ 5973.] [ 5543.] [ 6578.] [ 6515.] [ 6311.] [ 7264.] [12659.] [15263.] [14786.] [11285.] [ 8241.] [10215.] [11951.] [ 9223.] [11254.] [11506.] [11057.] [14704.] [ 7533.] [ 7825.] [ 4229.] [ 7445.] [13377.] [ 8860.] [11372.] [10629.] [1…	[[ 462841.] [ 675891.] [ 445328.] [ 448606.] [ 682695.] [ 627555.] [ 419540.] [ 638858.] [ 559031.] [ 495952.] [ 647538.] [ 672076.] [ 504141.] [ 462069.] [ 537942.] [ 557341.] [ 598486.] [ 839373.] [ 601370.] [ 550285.] [ 613268.] [ 549628.] [ 606167.] [ 640109.] [ 672335.] [ 500148.] [1333334.] [1298706.] [ 933942.] [1367098.] [1397571.] [1255998.] [1293331.] [1374795.] [ 711654.] [ 738730.] [ …	[[103.] [111.] [100.] [113.] [139.] [139.] [100.] [131.] [127.] [109.] [121.] [122.] [116.] [105.] [123.] [129.] [137.] [169.] [141.] [130.] [147.] [131.] [151.] [146.] [166.] [164.] [185.] [179.] [163.] [182.] [189.] [160.] [196.] [194.] [162.] [180.] [167.] [188.] [ 95.] [173.] [203.] [204.] [198.] [216.] [229.] [203.] [209.] [207.] [196.] [202.] [101.] [ 96.]]	[[128.] [129.] [130.] [131.] [132.] [133.] [134.] [135.] [136.] [137.] [138.] [139.] [140.] [141.] [142.] [143.] [144.] [145.] [146.] [147.] [148.] [149.] [150.] [151.] [152.] [153.] [154.] [155.] [156.] [157.] [158.] [159.] [160.] [161.] [162.] [163.] [164.] [165.] [166.] [167.] [168.] [169.] [170.] [171.] [172.] [173.] [174.] [175.] [176.] [177.] [178.] [179.]]	[[[282.96603394 256.90777588]] [[284.70471191 250.55154419]] [[283.87399292 249.06919861]] [[279.18887329 252.3686676 ]] [[281.550354 248.00360107]] [[281.45214844 243.64523315]] [[278.26290894 243.87704468]] [[277.17602539 243.86131287]] [[277.41339111 244.71260071]] [[278.49081421 246.59173584]] [[279.59918213 246.03718567]] [[277.94262695 247.27049255]] [[275.60281372 245.93516541]] [[275.2010…		False	False		True
Rep1	W1	F2	3109	5.0	4BAA	4.0	13.25	3.2028688742529736	True	('Rep1', 'W1', 'F2', 6681)	('Rep1', 'W1', 'F2', 3108)	[('Rep1', 'W1', 'F2', 5922), ('Rep1', 'W1', 'F2', 5917)]	[('Rep1', 'W1', 'F2', 6735), ('Rep1', 'W1', 'F2', 6736)]	[[ 33636.] [ 36317.] [ 26133.] [ 36871.] [ 35466.] [ 33916.] [ 36048.] [ 30961.] [ 33286.] [ 31685.] [ 33219.] [ 30480.] [ 43239.] [ 44297.] [ 37633.] [ 59375.] [ 57976.] [ 63380.] [ 56231.] [ 71978.] [ 83324.] [ 86851.] [ 94828.] [104717.] [107771.] [117816.] [125611.] [126253.] [126796.] [124740.] [127110.] [136786.] [136056.] [150495.] [149262.] [153294.] [162186.] [161128.] [164779.] [163526.…	[[ 4993.] [ 6409.] [ 4699.] [ 5570.] [ 5896.] [ 6710.] [ 6737.] [ 7489.] [10516.] [10019.] [10387.] [12991.] [16448.] [16092.] [13438.] [14755.] [14988.] [ 8340.] [ 7002.] [ 7320.] [ 6704.] [ 5376.] [ 4490.] [ 5692.] [ 5481.] [ 7056.] [ 8439.] [10186.] [ 5762.] [ 6668.] [ 5456.] [ 6256.] [ 5993.] [ 7210.] [ 6871.] [ 8052.] [ 8327.] [10072.] [ 8595.] [ 8777.] [ 6854.] [ 6721.] [ 8870.] [10817.] [1…	[[446320.] [481426.] [297137.] [512430.] [489127.] [444113.] [452625.] [462411.] [501275.] [463485.] [492009.] [458794.] [487712.] [480294.] [390320.] [604051.] [563108.] [562241.] [544543.] [584026.] [573390.] [572657.] [564684.] [559497.] [528178.] [573463.] [602251.] [604806.] [590512.] [581990.] [610533.] [639160.] [684357.] [669280.] [652284.] [686706.] [704175.] [711785.] [696355.] [699380.…	[[ 90.] [ 95.] [ 72.] [125.] [121.] [110.] [103.] [108.] [129.] [122.] [127.] [114.] [118.] [113.] [ 99.] [148.] [139.] [141.] [129.] [137.] [134.] [138.] [143.] [137.] [131.] [146.] [150.] [150.] [141.] [137.] [145.] [155.] [168.] [176.] [168.] [182.] [200.] [202.] [198.] [212.] [154.] [170.] [216.] [215.] [209.] [227.] [221.] [156.] [219.] [224.] [272.] [164.] [123.] [125.]]	[[128.] [129.] [130.] [131.] [132.] [133.] [134.] [135.] [136.] [137.] [138.] [139.] [140.] [141.] [142.] [143.] [144.] [145.] [146.] [147.] [148.] [149.] [150.] [151.] [152.] [153.] [154.] [155.] [156.] [157.] [158.] [159.] [160.] [161.] [162.] [163.] [164.] [165.] [166.] [167.] [168.] [169.] [170.] [171.] [172.] [173.] [174.] [175.] [176.] [177.] [178.] [179.] [180.] [181.]]	[[[294.1333313 256.95556641]] [[289.27896118 260.62631226]] [[289.24334717 260.42211914]] [[291.43600464 262.70800781]] [[289.3347168 260.42562866]] [[289.66363525 256.97271729]] [[290.26385498 259.97854614]] [[287.78704834 258.83334351]] [[290.75582886 256.32171631]] [[292.63934326 257.04919434]] [[292.61810303 255.3110199 ]] [[292.47369385 255.92105103]] [[290.82202148 255.5 ]] [[295.09414673 2…		False	False		True
Rep1	W1	F2	3295	5.0	4ABA	4.0	10.0	1.8534958078095054	True	('Rep1', 'W1', 'F2', 1423)	('Rep1', 'W1', 'F2', 6583)	[('Rep1', 'W1', 'F2', 6582), ('Rep1', 'W1', 'F2', 6580)]	[('Rep1', 'W1', 'F2', 6630), ('Rep1', 'W1', 'F2', 6628)]	[[ 24351.] [ 29134.] [ 20280.] [ 27514.] [ 31155.] [ 38356.] [ 40328.] [ 27257.] [ 39883.] [ 35189.] [ 44074.] [ 47279.] [ 47953.] [ 64304.] [ 72503.] [ 71628.] [ 81716.] [ 90476.] [ 93424.] [104332.] [125113.] [121340.] [151637.] [152130.] [163587.] [143113.] [180953.] [183169.] [177310.] [171522.] [200396.] [208359.] [214473.] [215047.] [223860.] [198347.] [213318.] [224107.] [200204.] [106768.…	[[ 3963.] [ 4050.] [ 4870.] [ 6198.] [ 6808.] [ 7882.] [ 9425.] [ 7795.] [11408.] [ 9464.] [ 8587.] [ 8690.] [ 7229.] [ 8146.] [ 7446.] [ 6247.] [ 7061.] [ 7401.] [ 8105.] [ 6719.] [ 8653.] [ 7276.] [ 8452.] [ 8925.] [ 8339.] [ 6407.] [ 9446.] [ 8270.] [ 6260.] [ 6572.] [ 7523.] [ 7902.] [ 6992.] [ 7593.] [ 7493.] [ 7398.] [ 7353.] [ 9592.] [ 9981.] [ 4970.] [ 5053.]]	[[401344.] [420556.] [363301.] [431482.] [440420.] [481022.] [521154.] [413570.] [452744.] [422657.] [446231.] [459493.] [465378.] [533866.] [516987.] [505380.] [513824.] [502092.] [549965.] [522852.] [587339.] [508231.] [589289.] [589859.] [601178.] [500208.] [650239.] [650861.] [585258.] [580316.] [679254.] [701070.] [686972.] [707033.] [726475.] [665594.] [725074.] [740379.] [654046.] [510612.…	[[ 97.] [112.] [117.] [163.] [167.] [172.] [188.] [124.] [185.] [166.] [198.] [181.] [209.] [211.] [203.] [205.] [216.] [207.] [218.] [202.] [241.] [204.] [243.] [228.] [231.] [178.] [248.] [224.] [176.] [174.] [200.] [185.] [184.] [188.] [213.] [200.] [253.] [287.] [263.] [143.] [129.]]	[[133.] [134.] [135.] [136.] [137.] [138.] [139.] [140.] [141.] [142.] [143.] [144.] [145.] [146.] [147.] [148.] [149.] [150.] [151.] [152.] [153.] [154.] [155.] [156.] [157.] [158.] [159.] [160.] [161.] [162.] [163.] [164.] [165.] [166.] [167.] [168.] [169.] [170.] [171.] [172.] [173.]]	[[[310.04638672 237.97422791]] [[306.61605835 233.47322083]] [[307.49960327 234.00328064]] [[310.53887939 231.12843323]] [[311.36517334 230.79670715]] [[309.35372925 229.3551178 ]] [[311.0020752 232.4375 ]] [[309. 230.32258606]] [[314.30258179 227.2228241 ]] [[316.35650635 225.44378662]] [[317.49661255 225.66070557]] [[317.04476929 225.60437012]] [[316.95040894 221.44992065]] [[316.76171875 225.2…		False	False		True
Rep1	W1	F2	3374	6.0	4BAA	4.0	11.75	4.756562060352582	False	('Rep1', 'W1', 'F2', 1499)	('Rep1', 'W1', 'F2', 3379)	[]	[('Rep1', 'W1', 'F2', 6144), ('Rep1', 'W1', 'F2', 6145)]	[[ 51767.] [ 51887.] [ 49944.] [ 45646.] [ 43126.] [ 42102.] [ 44248.] [ 53504.] [ 46984.] [ 47621.] [ 57478.] [ 53078.] [ 55932.] [ 51573.] [ 51809.] [ 48686.] [ 47938.] [ 60300.] [ 68284.] [ 77368.] [ 78252.] [ 87117.] [ 81512.] [ 94567.] [103174.] [ 95367.] [ 99481.] [106527.] [117223.] [110630.] [117860.] [124743.] [115217.] [130699.] [118723.] [132255.] [138119.] [139855.] [145353.] [148185.…	[[ 5025.] [ 7086.] [ 7067.] [ 7421.] [ 7005.] [ 8074.] [ 9486.] [ 9806.] [11640.] [11128.] [12642.] [12477.] [14936.] [15030.] [14289.] [14958.] [17406.] [18372.] [19058.] [20243.] [19034.] [18073.] [17249.] [17039.] [16643.] [10726.] [10594.] [11246.] [10252.] [11437.] [ 9169.] [10070.] [ 9506.] [ 9773.] [10303.] [10864.] [11841.] [ 9789.] [10040.] [11564.] [11527.] [11081.] [ 9608.] [11194.] [ …	[[1081141.] [1050681.] [1014648.] [1034124.] [ 983691.] [1067124.] [1007823.] [1035297.] [ 988012.] [1017078.] [1066139.] [1097681.] [1144835.] [1062920.] [1063614.] [1074340.] [1057015.] [1038230.] [1090280.] [1152855.] [1158411.] [1191473.] [1171040.] [1288071.] [1263270.] [1164463.] [1248212.] [1252330.] [1272696.] [1262195.] [1309762.] [1266628.] [1241726.] [1254901.] [1262215.] [1297089.] [1…	[[145.] [166.] [163.] [164.] [159.] [188.] [192.] [198.] [211.] [209.] [183.] [194.] [202.] [213.] [207.] [211.] [208.] [210.] [227.] [215.] [224.] [210.] [187.] [226.] [236.] [219.] [238.] [244.] [246.] [250.] [257.] [257.] [250.] [251.] [252.] [269.] [268.] [248.] [262.] [272.] [297.] [285.] [232.] [277.] [269.] [274.] [279.] [221.]]	[[135.] [136.] [137.] [138.] [139.] [140.] [141.] [142.] [143.] [144.] [145.] [146.] [147.] [148.] [149.] [150.] [151.] [152.] [153.] [154.] [155.] [156.] [157.] [158.] [159.] [160.] [161.] [162.] [163.] [164.] [165.] [166.] [167.] [168.] [169.] [170.] [171.] [172.] [173.] [174.] [175.] [176.] [177.] [178.] [179.] [180.] [181.] [182.]]	[[[208.05862427 213.22413635]] [[214.37348938 213.09638977]] [[221.61656189 217.84355164]] [[219.87194824 213.72561646]] [[219.43081665 213.05975342]] [[217.84042358 209.36701965]] [[218.32292175 207.625 ]] [[219.37373352 211.60606384]] [[216.79858398 214.93127441]] [[216.08372498 214.86842346]] [[216.26502991 217.52732849]] [[217.07731628 214.93814087]] [[212.67326355 213.88613892]] [[214.431808…		False	False		True
Rep1	W1	F2	3379	6.0	4BAB	4.0	11.75	4.70897451062042	False	('Rep1', 'W1', 'F2', 1499)	('Rep1', 'W1', 'F2', 3374)	[]	[('Rep1', 'W1', 'F2', 6144), ('Rep1', 'W1', 'F2', 6145)]	[[ 49472.] [ 44232.] [ 46102.] [ 46003.] [ 45962.] [ 48436.] [ 43443.] [ 45886.] [ 49774.] [ 52297.] [ 60846.] [ 60170.] [ 56931.] [ 58301.] [ 60287.] [ 55757.] [ 63196.] [ 78349.] [ 81497.] [ 90581.] [100820.] [114008.] [122166.] [121947.] [130640.] [125850.] [105900.] [154829.] [168774.] [170462.] [164038.] [178780.] [193721.] [205602.] [207304.] [209095.] [221032.] [236501.] [247863.] [248822.…	[[ 3133.] [ 6456.] [ 5280.] [ 7184.] [ 6975.] [ 7797.] [ 9136.] [10733.] [10645.] [11052.] [14113.] [13078.] [17457.] [17812.] [20542.] [21541.] [21544.] [23845.] [25935.] [26351.] [24258.] [23967.] [19967.] [16208.] [15510.] [10176.] [ 7596.] [ 8169.] [ 9898.] [ 9769.] [ 7923.] [ 8642.] [ 9262.] [ 9603.] [10228.] [ 8885.] [ 8241.] [ 9073.] [11261.] [ 9752.] [ 9591.] [ 8731.] [11599.] [12157.] [1…	[[ 904174.] [1019670.] [ 989400.] [1015964.] [1011265.] [1049714.] [ 980926.] [1038035.] [1009534.] [1055400.] [1050283.] [1080970.] [1130502.] [1092881.] [1055742.] [1070862.] [1104159.] [1090537.] [1136320.] [1168524.] [1177147.] [1181431.] [1205122.] [1114180.] [1195639.] [1178604.] [1054795.] [1287542.] [1369435.] [1331980.] [1167685.] [1278675.] [1307678.] [1315492.] [1262464.] [1290719.] [1…	[[ 88.] [167.] [165.] [163.] [170.] [169.] [158.] [177.] [185.] [179.] [172.] [173.] [180.] [188.] [189.] [197.] [199.] [191.] [205.] [198.] [202.] [201.] [195.] [175.] [197.] [204.] [184.] [219.] [243.] [222.] [187.] [228.] [235.] [245.] [227.] [228.] [208.] [236.] [261.] [247.] [263.] [245.] [276.] [302.] [290.] [294.] [249.] [266.]]	[[135.] [136.] [137.] [138.] [139.] [140.] [141.] [142.] [143.] [144.] [145.] [146.] [147.] [148.] [149.] [150.] [151.] [152.] [153.] [154.] [155.] [156.] [157.] [158.] [159.] [160.] [161.] [162.] [163.] [164.] [165.] [166.] [167.] [168.] [169.] [170.] [171.] [172.] [173.] [174.] [175.] [176.] [177.] [178.] [179.] [180.] [181.] [182.]]	[[[213.4886322 227.68182373]] [[209.14071655 234.83532715]] [[213.27575684 235.00909424]] [[212.72085571 235.70245361]] [[212.07058716 234.552948 ]] [[206.85502625 234.22189331]] [[205.97468567 234.87974548]] [[206.85028076 232.54519653]] [[206.18107605 231.27838135]] [[205.24859619 233.66201782]] [[204.11045837 230.81394958]] [[204.07225037 230.02601624]] [[198.93333435 231.1166687 ]] [[199.5372…		False	False		True
Rep1	W1	F2	3462	8.0	4AAA	4.0	11.25	2.650705415336753	False	('Rep1', 'W1', 'F2', 1357)	('Rep1', 'W1', 'F2', 7120)	[]	[('Rep1', 'W1', 'F2', 7144), ('Rep1', 'W1', 'F2', 7145)]	[[ 36825.] [ 34470.] [ 31245.] [ 36805.] [ 44351.] [ 40777.] [ 32795.] [ 35157.] [ 50202.] [ 52612.] [ 43859.] [ 40655.] [ 46149.] [ 61284.] [ 68791.] [ 77614.] [ 92500.] [103067.] [122303.] [124341.] [145498.] [173194.] [197851.] [234060.] [235971.] [252991.] [240281.] [291308.] [279320.] [308539.] [293492.] [308202.] [302057.] [299203.] [288491.] [293619.] [276026.] [304041.] [294769.] [286130.…	[[ 3506.] [ 3378.] [ 4784.] [ 5944.] [ 7360.] [ 7104.] [ 8090.] [10043.] [13791.] [12425.] [13992.] [16190.] [14904.] [12881.] [ 9860.] [ 8133.] [ 6359.] [ 6475.] [ 5307.] [ 5927.] [ 5002.] [ 5135.] [ 4471.] [ 6623.] [ 5328.] [ 6539.] [ 3929.] [ 8046.] [ 5616.] [ 7867.] [ 6544.] [ 7079.] [ 6466.] [ 6506.] [ 7643.] [ 7378.] [ 6118.] [ 6844.] [ 8556.] [ 8924.] [ 7313.] [ 6922.] [ 7472.] [ 7091.] [ …	[[ 532195.] [ 550702.] [ 538954.] [ 586174.] [ 600266.] [ 550436.] [ 502527.] [ 565948.] [ 605977.] [ 669599.] [ 606302.] [ 646203.] [ 644874.] [ 676341.] [ 661075.] [ 626535.] [ 647576.] [ 642570.] [ 685883.] [ 684103.] [ 672494.] [ 742286.] [ 736444.] [ 856389.] [ 814849.] [ 824461.] [ 706513.] [ 864744.] [ 828068.] [ 861389.] [ 844655.] [ 836973.] [ 840698.] [ 822461.] [ 804837.] [ 863753.] [ …	[[ 83.] [ 90.] [ 98.] [110.] [113.] [107.] [ 90.] [109.] [119.] [130.] [112.] [128.] [132.] [130.] [125.] [128.] [132.] [133.] [140.] [136.] [126.] [148.] [147.] [175.] [150.] [154.] [136.] [179.] [168.] [190.] [176.] [172.] [175.] [167.] [174.] [176.] [170.] [189.] [194.] [182.] [178.] [182.] [187.] [186.] [202.] [191.]]	[[137.] [138.] [139.] [140.] [141.] [142.] [143.] [144.] [145.] [146.] [147.] [148.] [149.] [150.] [151.] [152.] [153.] [154.] [155.] [156.] [157.] [158.] [159.] [160.] [161.] [162.] [163.] [164.] [165.] [166.] [167.] [168.] [169.] [170.] [171.] [172.] [173.] [174.] [175.] [176.] [177.] [178.] [179.] [180.] [181.] [182.]]	[[[230.5602417 226.6807251 ]] [[229.43333435 220.95555115]] [[230.66326904 221.89796448]] [[229.85453796 217. ]] [[230.26106262 218.97787476]] [[234.54672241 219.41589355]] [[239.43333435 219.2333374 ]] [[235.6192627 217.84861755]] [[237.48320007 219.80252075]] [[232.78462219 219.00769043]] [[229.22322083 217.71427917]] [[227.359375 218.8125 ]] [[226.06060791 218.03030396]] [[228.09230042 219.323…		False	False		True
Rep1	W1	F2	3542	12.0	4BAA	4.0	11.0	6.033250122293054	False	('Rep1', 'W1', 'F2', 1391)	('Rep1', 'W1', 'F2', 6034)	[]	[('Rep1', 'W1', 'F2', 6024), ('Rep1', 'W1', 'F2', 6025)]	[[ 65403.] [ 41781.] [ 48975.] [ 41501.] [ 40192.] [ 44783.] [ 45606.] [ 49020.] [ 48193.] [ 41391.] [ 44565.] [ 48866.] [ 46243.] [ 46634.] [ 43915.] [ 48216.] [ 58796.] [ 49827.] [ 55026.] [ 46196.] [ 64601.] [ 49473.] [ 49215.] [ 69231.] [ 61926.] [ 81248.] [ 99895.] [147976.] [147667.] [144981.] [218172.] [277898.] [242605.] [263497.] [256460.] [265411.] [301184.] [289708.] [315412.] [360526.…	[[ 3376.] [ 6353.] [ 8755.] [ 8141.] [ 7886.] [ 8148.] [10182.] [11684.] [12265.] [12606.] [15516.] [15472.] [17828.] [18505.] [19795.] [22585.] [24426.] [24263.] [25156.] [25195.] [32116.] [28414.] [29713.] [34816.] [35190.] [39983.] [40835.] [37094.] [27887.] [20689.] [20021.] [15830.] [14272.] [12872.] [10563.] [11349.] [13240.] [11810.] [11898.] [15790.] [10011.] [ 9182.] [ 9377.] [10020.] [1…	[[ 893738.] [ 886352.] [ 928154.] [ 902729.] [ 890995.] [ 932201.] [ 938869.] [ 938510.] [ 979504.] [ 980391.] [ 981756.] [ 960167.] [ 973024.] [ 989978.] [ 922041.] [ 948410.] [1058911.] [ 959395.] [1048574.] [ 926519.] [1087311.] [1009337.] [1037787.] [1091457.] [1041965.] [1164236.] [1225513.] [1467644.] [1371450.] [1439249.] [1870093.] [2194074.] [1723817.] [1655083.] [1548052.] [1611056.] [1…	[[ 79.] [162.] [158.] [162.] [151.] [162.] [157.] [160.] [176.] [162.] [159.] [155.] [161.] [170.] [147.] [155.] [177.] [164.] [186.] [147.] [187.] [178.] [178.] [192.] [168.] [207.] [226.] [244.] [211.] [220.] [280.] [320.] [280.] [259.] [246.] [252.] [270.] [243.] [273.] [282.] [264.] [263.] [260.] [277.] [277.]]	[[138.] [139.] [140.] [141.] [142.] [143.] [144.] [145.] [146.] [147.] [148.] [149.] [150.] [151.] [152.] [153.] [154.] [155.] [156.] [157.] [158.] [159.] [160.] [161.] [162.] [163.] [164.] [165.] [166.] [167.] [168.] [169.] [170.] [171.] [172.] [173.] [174.] [175.] [176.] [177.] [178.] [179.] [180.] [181.] [182.]]	[[[194.04429626 312.71517944]] [[182.74691772 309.21606445]] [[186.72784424 304.19619751]] [[186.54937744 302.78393555]] [[185.43377686 300.91720581]] [[186.78395081 300.8765564 ]] [[182.62739563 298.47451782]] [[180.30000305 299.54376221]] [[178.6988678 301.53408813]] [[180.23457336 300.60494995]] [[179.61949158 300.26101685]] [[178.98387146 299.60968018]] [[180.04037476 299.0838623 ]] [[179.394…		False	False		True
Rep1	W1	F2	4914	7.0	4ABA	4.0	4.0	2.0317985324322723	False	('Rep1', 'W1', 'F2', 7050)	('Rep1', 'W1', 'F2', 4924)	[]	[('Rep1', 'W1', 'F2', 5082), ('Rep1', 'W1', 'F2', 5077)]	[[30269.] [27054.] [24366.] [26890.] [43446.] [33898.] [35453.] [31679.] [43091.] [36727.] [29632.] [48023.] [45631.] [48342.] [46076.] [53738.] [71900.]]	[[ 4815.] [ 6471.] [ 7520.] [ 7933.] [12499.] [13496.] [12877.] [13882.] [19510.] [15324.] [14609.] [10061.] [ 9201.] [ 7728.] [ 6966.] [ 8697.] [ 8148.]]	[[493092.] [510464.] [498058.] [517451.] [585899.] [600969.] [554792.] [550518.] [597057.] [542903.] [567743.] [569885.] [590195.] [592017.] [501323.] [573635.] [627332.]]	[[113.] [139.] [138.] [137.] [145.] [157.] [138.] [138.] [152.] [137.] [150.] [142.] [150.] [149.] [125.] [138.] [154.]]	[[166.] [167.] [168.] [169.] [170.] [171.] [172.] [173.] [174.] [175.] [176.] [177.] [178.] [179.] [180.] [181.] [182.]]	[[[300.85397339 270.55310059]] [[297.83813477 273.65109253]] [[297.27536011 273.36230469]] [[293.3394165 273.15692139]] [[292.21725464 268.40344238]] [[287.8885498 264.64648438]] [[283.36230469 268.07971191]] [[286.00723267 269.11593628]] [[279.21054077 267.6315918 ]] [[277.11312866 268.81387329]] [[285.52667236 272.6333313 ]] [[282.7746582 272.26760864]] [[279.92666626 270.69332886]] [[278.49328…	True	False	False		True
Rep1	W1	F2	4924	7.0	4ABB	4.0	4.0	2.2720715069782407	False	('Rep1', 'W1', 'F2', 7050)	('Rep1', 'W1', 'F2', 4914)	[]	[('Rep1', 'W1', 'F2', 5082), ('Rep1', 'W1', 'F2', 5077)]	[[27007.] [33619.] [34241.] [23497.] [23930.] [21324.] [29956.] [34665.] [35522.] [36250.] [44049.] [45844.] [47619.] [37639.] [43714.] [45054.] [52205.]]	[[ 4711.] [ 6140.] [ 8424.] [ 6475.] [ 7528.] [ 9451.] [10843.] [14318.] [18072.] [18621.] [19172.] [15946.] [11571.] [ 8723.] [ 8617.] [ 6977.] [ 5355.]]	[[529827.] [430392.] [419022.] [408901.] [439515.] [419369.] [438162.] [494521.] [541217.] [526320.] [528458.] [559089.] [520071.] [481021.] [522327.] [568672.] [536073.]]	[[117.] [134.] [163.] [122.] [126.] [125.] [133.] [176.] [195.] [195.] [205.] [198.] [184.] [152.] [174.] [177.] [165.]]	[[166.] [167.] [168.] [169.] [170.] [171.] [172.] [173.] [174.] [175.] [176.] [177.] [178.] [179.] [180.] [181.] [182.]]	[[[303.05554199 284.77349854]] [[314.69549561 291.8684082 ]] [[312.23718262 290.51864624]] [[302.50820923 283.70492554]] [[298.04760742 278.51586914]] [[293.61999512 276.17999268]] [[293.80825806 275.92105103]] [[298.04037476 272.82727051]] [[292.0151062 272.38827515]] [[295.26095581 270.23266602]] [[302.4666748 269.52374268]] [[296.97103882 272.24337769]] [[292.39172363 274.15655518]] [[295.4013…	True	False	False		True
Rep1	W1	F2	5077	7.0	4AAB	4.0	3.25		False	('Rep1', 'W1', 'F2', 7049)	('Rep1', 'W1', 'F2', 5082)	[]	[('Rep1', 'W1', 'F2', 4914), ('Rep1', 'W1', 'F2', 4924)]	[[64098.] [48865.] [55005.] [30520.] [35806.] [41058.] [36197.] [36619.] [43829.] [36304.] [23371.] [24901.] [23897.] [24651.]]	[[ 3809.] [ 3727.] [ 6465.] [ 5845.] [ 6969.] [ 7225.] [ 9251.] [11502.] [ 7798.] [ 8897.] [ 6116.] [ 7726.] [ 7737.] [ 7715.]]	[[445734.] [457822.] [474565.] [387873.] [422618.] [442920.] [475589.] [475686.] [448067.] [442760.] [294226.] [343665.] [311752.] [262301.]]	[[ 79.] [ 76.] [122.] [103.] [ 94.] [100.] [108.] [123.] [134.] [137.] [ 91.] [101.] [100.] [ 82.]]	[[169.] [170.] [171.] [172.] [173.] [174.] [175.] [176.] [177.] [178.] [179.] [180.] [181.] [182.]]	[[[306.62658691 240.85443115]] [[287.51663208 233.67118835]] [[277.38525391 224.46720886]] [[275.71359253 226.11164856]] [[279.46807861 225.56382751]] [[282.33999634 222.21000671]] [[288.04122925 216.56031799]] [[292.99853516 214.8888092 ]] [[292.16964722 216.22531128]] [[293.37939453 215.70231628]] [[289.1703186 216.43406677]] [[291.51980591 218.42079163]] [[288.32000732 221.46000671]] [[286.585…	True	False	False		True
Rep1	W1	F2	5082	7.0	4AAA	4.0	3.25	2.236827153710359	False	('Rep1', 'W1', 'F2', 7049)	('Rep1', 'W1', 'F2', 5077)	[]	[('Rep1', 'W1', 'F2', 4914), ('Rep1', 'W1', 'F2', 4924)]	[[61302.] [29682.] [31940.] [32919.] [37322.] [32511.] [31956.] [32274.] [34526.] [29931.] [27329.] [33931.] [40091.] [47791.]]	[[ 4396.] [ 4517.] [ 6664.] [ 6001.] [ 6851.] [ 8610.] [ 8727.] [11451.] [11059.] [12548.] [10692.] [ 9090.] [ 7590.] [ 6308.]]	[[486993.] [472781.] [491090.] [489223.] [484844.] [510371.] [540604.] [537824.] [530703.] [545951.] [535347.] [522302.] [588134.] [581093.]]	[[ 83.] [103.] [126.] [126.] [121.] [126.] [140.] [133.] [130.] [133.] [129.] [128.] [157.] [141.]]	[[169.] [170.] [171.] [172.] [173.] [174.] [175.] [176.] [177.] [178.] [179.] [180.] [181.] [182.]]	[[[307.8012085 250.58433533]] [[307.83010864 248.99514771]] [[303.92855835 243.47619629]] [[302.80950928 244.12698364]] [[302.84710693 240.63223267]] [[300.57144165 239.30158997]] [[299.69287109 238.98571777]] [[299.94360352 239.43984985]] [[295.5 234.49230957]] [[296.76315308 233.98872375]] [[298.44573975 234.21318054]] [[300.4140625 232.1171875 ]] [[300.02865601 234.08598328]] [[299.32269287 23…	True	False	False		True
Rep1	W1	F2	5207	5.0	5BBAA	5.0	2.75		False	('Rep1', 'W1', 'F2', 6735)	('Rep1', 'W1', 'F2', 6755)	[]	[('Rep1', 'W1', 'F2', 6802), ('Rep1', 'W1', 'F2', 6800)]	[[26519.] [44126.] [95662.] [68963.] [45996.] [42781.] [51899.] [32608.] [30833.] [40969.] [42910.] [61797.]]	[[ 4155.] [ 6212.] [10474.] [ 7779.] [ 6351.] [ 9222.] [ 7839.] [10442.] [11816.] [13741.] [12156.] [17347.]]	[[336640.] [537149.] [792621.] [582894.] [420912.] [440486.] [351814.] [341241.] [360397.] [400274.] [377901.] [594604.]]	[[ 77.] [108.] [138.] [ 84.] [ 91.] [118.] [100.] [ 98.] [104.] [108.] [101.] [124.]]	[[171.] [172.] [173.] [174.] [175.] [176.] [177.] [178.] [179.] [180.] [181.] [182.]]	[[[258.39611816 259.14935303]] [[264.90615845 261.37023926]] [[272.90579224 258.91305542]] [[269.36938477 256.03656006]] [[271.75918579 253.3553009 ]] [[273.87289429 257.72033691]] [[270.26782227 254.47398376]] [[269.09182739 263.94897461]] [[271.06732178 259.23077393]] [[273.86547852 258.51135254]] [[270.21017456 255.80989075]] [[266.62127686 253.22041321]]]		False	False		True
Rep1	W1	F2	5294	2.0	4AAA	4.0	2.25	2.0345133053127005	False	('Rep1', 'W1', 'F2', 2624)	('Rep1', 'W1', 'F2', 5295)	[]	[('Rep1', 'W1', 'F2', 6173), ('Rep1', 'W1', 'F2', 6174)]	[[62621.] [43737.] [48341.] [46590.] [43288.] [47638.] [50575.] [55439.] [58243.] [57062.]]	[[ 3082.] [ 6874.] [ 8636.] [ 9756.] [10859.] [13708.] [15692.] [16131.] [20036.] [19988.]]	[[737575.] [801860.] [771874.] [768076.] [792327.] [815117.] [842516.] [880176.] [912600.] [923770.]]	[[ 73.] [149.] [162.] [179.] [181.] [175.] [185.] [199.] [208.] [228.]]	[[173.] [174.] [175.] [176.] [177.] [178.] [179.] [180.] [181.] [182.]]	[[[279.11642456 157.03424072]] [[280.29193115 151.82214355]] [[284.20370483 154.66049194]] [[288.62289429 160.93016052]] [[287.85357666 161.44474792]] [[285.68856812 163.25999451]] [[282.55944824 162.88378906]] [[281.42462158 152.20854187]] [[277.77404785 151.66827393]] [[282.40350342 151.95175171]]]		False	False		True
Rep1	W1	F2	5295	2.0	4AAB	4.0	2.25		False	('Rep1', 'W1', 'F2', 2624)	('Rep1', 'W1', 'F2', 5294)	[]	[('Rep1', 'W1', 'F2', 6173), ('Rep1', 'W1', 'F2', 6174)]	[[78721.] [42913.] [38916.] [50392.] [42569.] [46338.] [50336.] [50042.] [47104.] [41743.]]	[[ 7907.] [ 6355.] [ 6706.] [ 8008.] [ 8275.] [10812.] [13732.] [14151.] [16152.] [15759.]]	[[858159.] [696514.] [733166.] [730610.] [724145.] [770997.] [769523.] [825438.] [852383.] [806598.]]	[[112.] [116.] [131.] [140.] [128.] [144.] [140.] [158.] [160.] [148.]]	[[173.] [174.] [175.] [176.] [177.] [178.] [179.] [180.] [181.] [182.]]	[[[270.83929443 167.07142639]] [[275.85345459 172.92240906]] [[282.14123535 174.35496521]] [[282.77856445 176.19285583]] [[281.9921875 175.1953125 ]] [[280.59091187 176.10839844]] [[277.87857056 176.8285675 ]] [[278.37976074 172.30380249]] [[276.1187439 173.9125061 ]] [[277.21621704 172.79730225]]]		False	False		True
Rep1	W1	F2	5770	5.0	5BABA	5.0	0.5		False	('Rep1', 'W1', 'F2', 3108)	('Rep1', 'W1', 'F2', 6817)	[]	[('Rep1', 'W1', 'F2', 5922), ('Rep1', 'W1', 'F2', 5917)]	[[60546.] [26603.] [38201.]]	[[6273.] [3075.] [5700.]]	[[469482.] [353561.] [407297.]]	[[76.] [66.] [93.]]	[[180.] [181.] [182.]]	[[[248.44737244 225.27632141]] [[249.44308472 231.80210876]] [[245.99462891 232.10215759]]]		False	False		False
Rep1	W1	F2	5780	5.0	5AABB	5.0	0.5		False	('Rep1', 'W1', 'F2', 6628)	('Rep1', 'W1', 'F2', 6814)	[]	[]	[[46064.] [30330.] [30420.]]	[[7164.] [2362.] [2448.]]	[[401385.] [263968.] [265365.]]	[[81.] [57.] [69.]]	[[180.] [181.] [182.]]	[[[259.08026123 243.59877014]] [[275.53851318 240.43945312]] [[270.66503906 236.01225281]]]		False	False		True
Rep1	W1	F2	5851	12.0	4ABA	4.0	0.25		False	('Rep1', 'W1', 'F2', 5964)	('Rep1', 'W1', 'F2', 6017)	[]	[('Rep1', 'W1', 'F2', 5988), ('Rep1', 'W1', 'F2', 5987)]	[[23006.] [32157.]]	[[2926.] [4566.]]	[[386012.] [537325.]]	[[74.] [84.]]	[[181.] [182.]]	[[[196.10810852 254.01351929]] [[199.70214844 234.52496338]]]		False	False		True
Rep1	W1	F2	5917	5.0	5BAAB	5.0	0.0		False	('Rep1', 'W1', 'F2', 3109)	('Rep1', 'W1', 'F2', 5922)	[]	[('Rep1', 'W1', 'F2', 5770), ('Rep1', 'W1', 'F2', 6817)]	[[27702.]]	[[3697.]]	[[376962.]]	[[78.]]	[[182.]]	[[[283.19232178 250.07691956]]]		False	False		False
Rep1	W1	F2	5922	5.0	5BAAA	5.0	0.0		False	('Rep1', 'W1', 'F2', 3109)	('Rep1', 'W1', 'F2', 5917)	[]	[('Rep1', 'W1', 'F2', 5770), ('Rep1', 'W1', 'F2', 6817)]	[[30035.]]	[[3360.]]	[[404985.]]	[[88.]]	[[182.]]	[[[290.5 257.75]]]		False	False		False
Rep1	W1	F2	5948	12.0	2A	2.0	13.75	2.2244428587986533	True	('Rep1', 'W1', 'F2', 12)	('Rep1', 'W1', 'F2', 5949)	[('Rep1', 'W1', 'F2', 5963), ('Rep1', 'W1', 'F2', 5964)]	[]	[[ 81726.] [ 48865.] [ 43424.] [ 52979.] [ 61549.] [ 57265.] [ 66028.] [ 63466.] [ 61653.] [ 68498.] [ 73814.] [ 64214.] [ 73880.] [ 73296.] [ 84727.] [ 88384.] [ 91218.] [101525.] [139306.] [110001.] [136736.] [132656.] [151604.] [146947.] [154748.] [146172.] [166244.] [160561.] [170854.] [161248.] [166795.] [172125.] [174933.] [169690.] [172537.] [172066.] [172548.] [204875.] [201314.] [172610.…	[[ 3445.] [ 4591.] [ 5903.] [ 7501.] [ 8205.] [ 9234.] [10841.] [12118.] [12267.] [13676.] [12077.] [10376.] [ 8771.] [ 7750.] [ 6823.] [ 8099.] [ 6895.] [ 8063.] [ 8353.] [ 7029.] [ 7819.] [ 6789.] [ 6808.] [ 7280.] [ 6693.] [ 7986.] [ 7212.] [ 6793.] [ 7753.] [ 7334.] [ 7441.] [ 7780.] [ 8633.] [ 8957.] [ 7884.] [ 8154.] [ 8944.] [ 8208.] [ 8724.] [ 9469.] [ 8358.] [ 9803.] [ 8188.] [ 9141.] [ …	[[1008649.] [ 937802.] [ 788883.] [ 890116.] [1041934.] [1061255.] [1149583.] [1223383.] [1134806.] [1162287.] [1197741.] [1114031.] [1163730.] [1061884.] [1109004.] [1108816.] [1070543.] [1109827.] [1351359.] [1130225.] [1238642.] [1280632.] [1350859.] [1272073.] [1281061.] [1242493.] [1240521.] [1308755.] [1277918.] [1251777.] [1326788.] [1368292.] [1386867.] [1315181.] [1289892.] [1240007.] [1…	[[ 80.] [130.] [149.] [159.] [161.] [169.] [159.] [182.] [178.] [171.] [191.] [207.] [202.] [201.] [206.] [212.] [218.] [220.] [234.] [199.] [195.] [191.] [195.] [204.] [211.] [209.] [206.] [203.] [215.] [225.] [235.] [227.] [228.] [236.] [234.] [229.] [237.] [237.] [236.] [237.] [241.] [251.] [237.] [246.] [244.] [251.] [257.] [321.] [289.] [250.] [253.] [281.] [282.] [250.] [125.] [143.]]	[[32.] [33.] [34.] [35.] [36.] [37.] [38.] [39.] [40.] [41.] [42.] [43.] [44.] [45.] [46.] [47.] [48.] [49.] [50.] [51.] [52.] [53.] [54.] [55.] [56.] [57.] [58.] [59.] [60.] [61.] [62.] [63.] [64.] [65.] [66.] [67.] [68.] [69.] [70.] [71.] [72.] [73.] [74.] [75.] [76.] [77.] [78.] [79.] [80.] [81.] [82.] [83.] [84.] [85.] [86.] [87.]]	[[[207.56646729 282.21377563]] [[209.60769653 277.60769653]] [[212.19798279 275.08389282]] [[219.78302002 274.44338989]] [[225.85403442 275.07144165]] [[226.22781372 273.17456055]] [[229.179245 271.80187988]] [[230.46153259 273.65383911]] [[226.29776001 273.73034668]] [[227.21929932 274.96783447]] [[227.53665161 277.58377075]] [[225.54830933 276.5579834 ]] [[225.70791626 274.05444336]] [[222.0970…		False	False		True
Rep1	W1	F2	5949	12.0	2B	2.0	11.25	2.2329685976405664	True	('Rep1', 'W1', 'F2', 12)	('Rep1', 'W1', 'F2', 5948)	[('Rep1', 'W1', 'F2', 1391), ('Rep1', 'W1', 'F2', 1388)]	[]	[[ 76218.] [ 42409.] [ 40699.] [ 70497.] [ 57187.] [ 51267.] [ 49236.] [ 52815.] [ 65397.] [ 63917.] [ 79856.] [ 84995.] [ 92700.] [ 92901.] [111312.] [141162.] [144343.] [164550.] [195865.] [213103.] [236493.] [274737.] [299712.] [311503.] [325114.] [330870.] [344043.] [345763.] [363038.] [390558.] [342283.] [358497.] [413773.] [390353.] [412466.] [396565.] [422559.] [463746.] [449689.] [387986.…	[[ 3249.] [ 5945.] [ 6486.] [ 7273.] [ 8696.] [10940.] [11654.] [12379.] [11997.] [13489.] [12632.] [ 9655.] [10332.] [ 8666.] [ 8598.] [ 9841.] [ 9656.] [ 8034.] [ 9614.] [10282.] [10309.] [ 9436.] [11700.] [10491.] [10632.] [10751.] [11247.] [11062.] [ 9690.] [17561.] [13324.] [11653.] [18007.] [12935.] [11247.] [11682.] [11526.] [13256.] [12505.] [12859.] [14358.] [15466.] [ 9392.] [ 5087.] [ …	[[ 923031.] [ 828617.] [ 766588.] [1016938.] [1007684.] [ 972291.] [ 983057.] [ 954908.] [1062733.] [1098477.] [1193503.] [1198179.] [1190276.] [1204820.] [1250472.] [1270862.] [1333093.] [1324230.] [1335566.] [1367829.] [1461830.] [1497041.] [1601562.] [1526795.] [1505052.] [1529892.] [1611375.] [1682430.] [1748183.] [2274042.] [1704764.] [1924255.] [2241345.] [1845463.] [1822026.] [1669402.] [1…	[[ 61.] [160.] [150.] [172.] [181.] [191.] [182.] [200.] [206.] [203.] [227.] [216.] [224.] [218.] [238.] [249.] [258.] [218.] [234.] [249.] [264.] [277.] [289.] [273.] [289.] [287.] [296.] [296.] [291.] [379.] [263.] [280.] [338.] [332.] [321.] [316.] [329.] [338.] [347.] [353.] [367.] [352.] [260.] [124.] [129.] [167.]]	[[32.] [33.] [34.] [35.] [36.] [37.] [38.] [39.] [40.] [41.] [42.] [43.] [44.] [45.] [46.] [47.] [48.] [49.] [50.] [51.] [52.] [53.] [54.] [55.] [56.] [57.] [58.] [59.] [60.] [61.] [62.] [63.] [64.] [65.] [66.] [67.] [68.] [69.] [70.] [71.] [72.] [73.] [74.] [75.] [76.] [77.]]	[[[210.36888123 299.06140137]] [[193.58125305 295.34375 ]] [[199.3999939 300.64001465]] [[212.35464478 303.25582886]] [[204.20166016 307.43371582]] [[208.54188538 314.46859741]] [[211.42308044 315.62637329]] [[213.03999329 310.24499512]] [[207.88349915 301.16503906]] [[208.20443726 297.17486572]] [[205.92730713 295.71585083]] [[198.00462341 294.41665649]] [[193.75892639 293.75445557]] [[191.89450…		False	False		True
Rep1	W1	F2	5963	12.0	3AA	3.0	21.25	9.014918924219273	True	('Rep1', 'W1', 'F2', 5948)	('Rep1', 'W1', 'F2', 5964)	[('Rep1', 'W1', 'F2', 5988), ('Rep1', 'W1', 'F2', 5987)]	[('Rep1', 'W1', 'F2', 1391), ('Rep1', 'W1', 'F2', 1388)]	[[ 43242.] [ 39369.] [ 38591.] [ 39887.] [ 32295.] [ 34523.] [ 36402.] [ 32880.] [ 41307.] [ 33152.] [ 33946.] [ 39134.] [ 35871.] [ 41594.] [ 32146.] [ 32345.] [ 43815.] [ 42235.] [ 46206.] [ 43707.] [ 39685.] [ 41830.] [ 39399.] [ 40667.] [ 41525.] [ 44076.] [ 98641.] [ 39195.] [ 37613.] [ 51032.] [ 36894.] [ 40188.] [ 77405.] [ 51856.] [ 48806.] [ 48407.] [ 47671.] [ 67394.] [ 68316.] [ 69181.…	[[ 2866.] [ 5044.] [ 6126.] [ 6604.] [ 5973.] [ 7545.] [ 7726.] [ 7623.] [ 9203.] [10438.] [ 9885.] [11055.] [10840.] [13206.] [11036.] [11132.] [14936.] [15252.] [15748.] [17410.] [16232.] [17662.] [18581.] [19132.] [21485.] [22149.] [27408.] [25412.] [24594.] [28453.] [25664.] [31298.] [36380.] [34809.] [34465.] [35546.] [39086.] [34160.] [32383.] [30951.] [27249.] [16444.] [ 9241.] [10008.] [ …	[[ 662301.] [ 762061.] [ 765807.] [ 767004.] [ 667755.] [ 766376.] [ 742932.] [ 763092.] [ 784422.] [ 753165.] [ 772848.] [ 769115.] [ 711710.] [ 822749.] [ 648019.] [ 702790.] [ 828861.] [ 810682.] [ 810107.] [ 835505.] [ 748141.] [ 741099.] [ 796230.] [ 768290.] [ 799408.] [ 805202.] [1208821.] [ 860504.] [ 828852.] [ 907398.] [ 765175.] [ 881910.] [1054612.] [ 934501.] [ 931519.] [ 853751.] [ …	[[ 54.] [110.] [138.] [149.] [134.] [153.] [140.] [159.] [165.] [159.] [153.] [156.] [112.] [149.] [107.] [116.] [155.] [143.] [142.] [145.] [128.] [133.] [145.] [137.] [152.] [141.] [242.] [147.] [147.] [160.] [127.] [151.] [208.] [176.] [162.] [157.] [163.] [149.] [149.] [164.] [184.] [184.] [128.] [165.] [150.] [184.] [176.] [171.] [160.] [180.] [124.] [141.] [179.] [155.] [174.] [185.] [164.]…	[[ 88.] [ 89.] [ 90.] [ 91.] [ 92.] [ 93.] [ 94.] [ 95.] [ 96.] [ 97.] [ 98.] [ 99.] [100.] [101.] [102.] [103.] [104.] [105.] [106.] [107.] [108.] [109.] [110.] [111.] [112.] [113.] [114.] [115.] [116.] [117.] [118.] [119.] [120.] [121.] [122.] [123.] [124.] [125.] [126.] [127.] [128.] [129.] [130.] [131.] [132.] [133.] [134.] [135.] [136.] [137.] [138.] [139.] [140.] [141.] [142.] [143.] [144.]…	[[[214.70306396 253.51396179]] [[214.23635864 256.36364746]] [[213.18115234 258.07244873]] [[212.12840271 257.17974854]] [[216.17018127 255.8427124 ]] [[217.21894836 254.43464661]] [[215.20713806 253.70713806]] [[216.65722656 255.92138672]] [[220.44544983 254.06970215]] [[221.9591217 257.30502319]] [[221.27124023 256.88562012]] [[221.83332825 256.32052612]] [[224.15830994 254.40904236]] [[224.231…		False	False		True
Rep1	W1	F2	5964	12.0	3AB	3.0	23.0	9.945208925521111	True	('Rep1', 'W1', 'F2', 5948)	('Rep1', 'W1', 'F2', 5963)	[('Rep1', 'W1', 'F2', 5851), ('Rep1', 'W1', 'F2', 6017)]	[('Rep1', 'W1', 'F2', 1391), ('Rep1', 'W1', 'F2', 1388)]	[[ 46258.] [ 39962.] [ 35183.] [ 38814.] [ 31454.] [ 34269.] [ 35222.] [ 33749.] [ 34522.] [ 27294.] [ 35609.] [ 38528.] [ 36363.] [ 41326.] [ 44535.] [ 41000.] [ 41276.] [ 45862.] [ 50212.] [ 44418.] [ 41043.] [ 36231.] [ 41707.] [ 40664.] [ 39974.] [ 38346.] [ 35305.] [ 37860.] [ 34633.] [ 35622.] [ 36565.] [ 40471.] [ 45886.] [ 38994.] [ 42811.] [ 42118.] [ 41475.] [ 46337.] [ 47093.] [ 38544.…	[[ 5292.] [ 4670.] [ 4823.] [ 6187.] [ 5306.] [ 6401.] [ 7906.] [ 8245.] [ 8191.] [ 5890.] [ 9896.] [ 8488.] [12305.] [12967.] [13328.] [11801.] [12800.] [16274.] [14317.] [16488.] [14736.] [15936.] [17277.] [16489.] [17042.] [17833.] [19158.] [19606.] [17596.] [19758.] [21713.] [20359.] [19719.] [20807.] [22002.] [24129.] [24602.] [22566.] [23854.] [21712.] [26564.] [22598.] [17185.] [13605.] [1…	[[ 663398.] [ 636651.] [ 702192.] [ 701046.] [ 706978.] [ 713123.] [ 750233.] [ 720899.] [ 716748.] [ 497184.] [ 679894.] [ 728412.] [ 749344.] [ 747368.] [ 776367.] [ 781375.] [ 807360.] [ 851262.] [ 793508.] [ 864849.] [ 834014.] [ 816611.] [ 832065.] [ 810377.] [ 818550.] [ 798249.] [ 814779.] [ 803882.] [ 757211.] [ 795287.] [ 809281.] [ 801669.] [ 808420.] [ 779450.] [ 796388.] [ 807629.] [ …	[[ 55.] [ 81.] [123.] [128.] [128.] [123.] [141.] [130.] [122.] [ 75.] [118.] [128.] [132.] [140.] [141.] [131.] [136.] [146.] [135.] [143.] [137.] [137.] [147.] [140.] [142.] [136.] [127.] [124.] [117.] [122.] [127.] [135.] [135.] [135.] [140.] [134.] [139.] [126.] [130.] [113.] [132.] [127.] [152.] [139.] [179.] [126.] [145.] [135.] [127.] [167.] [159.] [160.] [156.] [158.] [140.] [126.] [121.]…	[[ 88.] [ 89.] [ 90.] [ 91.] [ 92.] [ 93.] [ 94.] [ 95.] [ 96.] [ 97.] [ 98.] [ 99.] [100.] [101.] [102.] [103.] [104.] [105.] [106.] [107.] [108.] [109.] [110.] [111.] [112.] [113.] [114.] [115.] [116.] [117.] [118.] [119.] [120.] [121.] [122.] [123.] [124.] [125.] [126.] [127.] [128.] [129.] [130.] [131.] [132.] [133.] [134.] [135.] [136.] [137.] [138.] [139.] [140.] [141.] [142.] [143.] [144.]…	[[[217.70861816 268.77362061]] [[214.79629517 266.32714844]] [[215.91462708 271.23983765]] [[220.3125 274.4609375 ]] [[224.3515625 275.234375 ]] [[223.23983765 271.58129883]] [[222.14538574 272.33688354]] [[221.82307434 273.93075562]] [[224. 272.72952271]] [[222.26875305 274.3843689 ]] [[220.39830017 274.1355896 ]] [[220.47172546 274.9201355 ]] [[222.01693726 269.91195679]] [[225.69285583 274.321…		False	False		True
Rep1	W1	F2	5987	12.0	4AAB	4.0	0.75		False	('Rep1', 'W1', 'F2', 5963)	('Rep1', 'W1', 'F2', 5988)	[]	[('Rep1', 'W1', 'F2', 5851), ('Rep1', 'W1', 'F2', 6017)]	[[51122.] [26055.] [17377.] [18712.]]	[[4414.] [4088.] [3552.] [4396.]]	[[484273.] [565585.] [299586.] [323503.]]	[[77.] [99.] [61.] [63.]]	[[174.] [175.] [176.] [177.]]	[[[189.25737 252.94018555]] [[195.47979736 246.57070923]] [[193.99717712 244.12303162]] [[191.15354919 241.01274109]]]		False	False		True
Rep1	W1	F2	5988	12.0	4AAA	4.0	2.0		False	('Rep1', 'W1', 'F2', 5963)	('Rep1', 'W1', 'F2', 5987)	[]	[('Rep1', 'W1', 'F2', 5851), ('Rep1', 'W1', 'F2', 6017)]	[[38312.] [26947.] [30626.] [25864.] [27811.] [27580.] [36982.] [43341.] [26540.]]	[[ 3263.] [ 4591.] [ 5265.] [ 6859.] [ 6526.] [ 8526.] [ 9298.] [11523.] [12505.]]	[[543653.] [570394.] [612863.] [603951.] [573965.] [630515.] [668086.] [860122.] [666030.]]	[[ 72.] [ 92.] [129.] [132.] [116.] [126.] [145.] [157.] [135.]]	[[174.] [175.] [176.] [177.] [178.] [179.] [180.] [181.] [182.]]	[[[182.99586487 246.68664551]] [[184.05435181 247.26086426]] [[181.63179016 246.36045837]] [[178.74243164 245.08332825]] [[179.23275757 246.09483337]] [[179.44444275 245.71427917]] [[179.05862427 242.94827271]] [[180.01593018 244.83758545]] [[179.32963562 241.53703308]]]		False	False		True
Rep1	W1	F2	6017	12.0	4ABB	4.0	0.25		False	('Rep1', 'W1', 'F2', 5964)	('Rep1', 'W1', 'F2', 5851)	[]	[('Rep1', 'W1', 'F2', 5988), ('Rep1', 'W1', 'F2', 5987)]	[[25569.] [19412.]]	[[6287.] [3844.]]	[[416145.] [446859.]]	[[68.] [91.]]	[[181.] [182.]]	[[[196.3994751 264.09899902]] [[194.48901367 259.19232178]]]		False	False		True
Rep1	W1	F2	6024	12.0	4BBA	4.0	7.0		False	('Rep1', 'W1', 'F2', 1388)	('Rep1', 'W1', 'F2', 6025)	[]	[('Rep1', 'W1', 'F2', 3542), ('Rep1', 'W1', 'F2', 6034)]	[[55176.] [33794.] [31270.] [30971.] [34709.] [26159.] [25460.] [31680.] [30824.] [30366.] [33214.] [32403.] [37148.] [33012.] [39418.] [39524.] [37722.] [42964.] [35289.] [38578.] [43122.] [49877.] [41762.] [43565.] [44652.] [45707.] [42891.] [43246.] [43773.]]	[[ 2177.] [ 4883.] [ 4928.] [ 6442.] [ 5073.] [ 7622.] [ 7318.] [ 7332.] [ 7998.] [ 9322.] [11464.] [ 9959.] [12788.] [13816.] [15462.] [15615.] [15793.] [18847.] [18672.] [21079.] [22077.] [24420.] [27665.] [29383.] [29257.] [34158.] [35720.] [39278.] [41827.]]	[[609754.] [657000.] [634807.] [643915.] [636090.] [642998.] [679431.] [649235.] [679179.] [709319.] [699015.] [687220.] [722975.] [713749.] [742725.] [730491.] [739090.] [726071.] [742388.] [734477.] [740958.] [728437.] [755859.] [773265.] [775977.] [791735.] [782243.] [836498.] [842647.]]	[[ 57.] [130.] [149.] [155.] [147.] [150.] [155.] [145.] [160.] [160.] [173.] [152.] [164.] [160.] [166.] [164.] [165.] [161.] [171.] [168.] [172.] [173.] [186.] [181.] [178.] [178.] [171.] [186.] [188.]]	[[154.] [155.] [156.] [157.] [158.] [159.] [160.] [161.] [162.] [163.] [164.] [165.] [166.] [167.] [168.] [169.] [170.] [171.] [172.] [173.] [174.] [175.] [176.] [177.] [178.] [179.] [180.] [181.] [182.]]	[[[179.95980835 270.19039917]] [[175.9384613 267.74615479]] [[168.55369568 265.10403442]] [[170.45483398 264.83547974]] [[174.14625549 265.11904907]] [[174.55999756 266.90667725]] [[172.7580719 266.86129761]] [[170.34138489 268.3482666 ]] [[168.08125305 266.4125061 ]] [[166.33125305 266.42498779]] [[164.60404968 266.61560059]] [[167.27632141 264.55264282]] [[164.73780823 262.85366821]] [[162.8625…		False	False		True
Rep1	W1	F2	6025	12.0	4BBB	4.0	7.0		False	('Rep1', 'W1', 'F2', 1388)	('Rep1', 'W1', 'F2', 6024)	[]	[('Rep1', 'W1', 'F2', 3542), ('Rep1', 'W1', 'F2', 6034)]	[[67573.] [31838.] [26196.] [31435.] [26061.] [30727.] [31256.] [32551.] [31616.] [29547.] [22902.] [38090.] [88958.] [34794.] [37901.] [38681.] [36627.] [43344.] [34699.] [37006.] [37423.] [47783.] [36190.] [40847.] [42247.] [36804.] [45372.] [38338.] [34880.]]	[[ 3781.] [ 4490.] [ 3519.] [ 5879.] [ 5021.] [ 6168.] [ 7345.] [ 7211.] [ 7121.] [ 9452.] [ 9830.] [10528.] [14355.] [14287.] [15826.] [17732.] [20355.] [21410.] [21358.] [23977.] [28191.] [29340.] [30772.] [33063.] [32591.] [33146.] [37658.] [37370.] [36014.]]	[[683230.] [660307.] [565221.] [666085.] [600640.] [650762.] [666774.] [667350.] [671303.] [742615.] [661366.] [754217.] [968177.] [668739.] [687244.] [736593.] [749632.] [779294.] [735041.] [752222.] [761899.] [832163.] [773638.] [836156.] [802216.] [800679.] [839550.] [854705.] [758441.]]	[[ 76.] [100.] [106.] [137.] [115.] [126.] [126.] [127.] [127.] [146.] [127.] [160.] [173.] [150.] [156.] [161.] [157.] [155.] [148.] [155.] [162.] [176.] [161.] [170.] [170.] [168.] [184.] [181.] [161.]]	[[154.] [155.] [156.] [157.] [158.] [159.] [160.] [161.] [162.] [163.] [164.] [165.] [166.] [167.] [168.] [169.] [170.] [171.] [172.] [173.] [174.] [175.] [176.] [177.] [178.] [179.] [180.] [181.] [182.]]	[[[173.24081421 282.96838379]] [[164.41693115 279.05212402]] [[164.11636353 278.57019043]] [[168.44889832 278.41970825]] [[171.2104187 278.73721313]] [[170.18254089 278.87301636]] [[168.92063904 278.51586914]] [[168.24015808 278.61022949]] [[167.72834778 277.24801636]] [[164.67808533 277.77398682]] [[167.22441101 278.35040283]] [[171.8687439 276.01873779]] [[170.01445007 275.44796753]] [[166.4815…		False	False		True
Rep1	W1	F2	6034	12.0	4BAB	4.0	11.0	5.476299748832791	False	('Rep1', 'W1', 'F2', 1391)	('Rep1', 'W1', 'F2', 3542)	[]	[('Rep1', 'W1', 'F2', 6024), ('Rep1', 'W1', 'F2', 6025)]	[[ 75314.] [ 82592.] [ 39375.] [ 39357.] [ 47947.] [ 42623.] [ 41531.] [ 52135.] [ 49191.] [ 46762.] [ 49716.] [ 46598.] [ 45975.] [ 47859.] [ 56328.] [ 46210.] [ 55954.] [ 54139.] [ 51174.] [ 53885.] [ 52004.] [ 87112.] [ 74305.] [ 89489.] [ 40565.] [ 23784.] [ 51262.] [ 57636.] [ 72198.] [ 92766.] [102532.] [141648.] [158021.] [190367.] [205586.] [227576.] [244496.] [257397.] [313818.] [319923.…	[[ 4449.] [ 4942.] [ 5811.] [ 7383.] [ 7746.] [ 7933.] [ 9037.] [12204.] [11034.] [13237.] [14531.] [15906.] [17351.] [19751.] [20867.] [23100.] [26772.] [23906.] [29496.] [33095.] [34739.] [38662.] [26731.] [33886.] [28689.] [19607.] [47681.] [47565.] [49442.] [55937.] [54465.] [51136.] [44179.] [39576.] [28469.] [18176.] [15186.] [13776.] [13680.] [17158.] [12065.] [13249.] [14194.] [13486.] [1…	[[ 796269.] [ 869546.] [ 831398.] [ 856498.] [ 885528.] [ 869294.] [ 920699.] [ 950118.] [ 953320.] [ 978444.] [ 989683.] [ 969139.] [ 985443.] [1014246.] [1026102.] [ 959763.] [1022265.] [1024397.] [1019071.] [1075976.] [1021353.] [1110989.] [ 790424.] [ 933035.] [ 702191.] [ 481186.] [1151179.] [1188062.] [1199028.] [1450485.] [1303235.] [1528490.] [1658141.] [1740149.] [1774713.] [1739596.] [1…	[[ 76.] [107.] [123.] [138.] [149.] [148.] [157.] [162.] [163.] [161.] [163.] [162.] [161.] [162.] [163.] [143.] [165.] [177.] [184.] [209.] [183.] [191.] [116.] [179.] [125.] [ 99.] [231.] [240.] [236.] [293.] [256.] [296.] [290.] [296.] [311.] [286.] [295.] [304.] [306.] [314.] [289.] [283.] [295.] [285.] [275.]]	[[138.] [139.] [140.] [141.] [142.] [143.] [144.] [145.] [146.] [147.] [148.] [149.] [150.] [151.] [152.] [153.] [154.] [155.] [156.] [157.] [158.] [159.] [160.] [161.] [162.] [163.] [164.] [165.] [166.] [167.] [168.] [169.] [170.] [171.] [172.] [173.] [174.] [175.] [176.] [177.] [178.] [179.] [180.] [181.] [182.]]	[[[204.55393982 326.4649353 ]] [[205.98562622 323.87817383]] [[200.41870117 307.38616943]] [[198.47825623 305.74636841]] [[197.94294739 304.70806885]] [[199.0405426 304.29730225]] [[196.16241455 304.30892944]] [[193.6728363 304.222229 ]] [[191.56748962 306.16870117]] [[191.96583557 304.58694458]] [[190.38343811 305.64724731]] [[188.30863953 308.82714844]] [[188.36335754 308.28881836]] [[187.71604…		False	False	7.458147321428573	True
Rep1	W1	F2	6055	6.0	2A	2.0	16.5	1.7636277381649452	True	('Rep1', 'W1', 'F2', 6)	('Rep1', 'W1', 'F2', 6056)	[('Rep1', 'W1', 'F2', 6060), ('Rep1', 'W1', 'F2', 6059)]	[]	[[ 71874.] [ 48806.] [ 53841.] [ 63155.] [ 66323.] [ 72418.] [ 74870.] [ 80794.] [ 83479.] [101339.] [ 90664.] [107237.] [111071.] [117514.] [116253.] [126947.] [143490.] [159357.] [158361.] [186965.] [213513.] [244321.] [234141.] [285703.] [303617.] [323954.] [349812.] [356448.] [381830.] [403781.] [418425.] [400791.] [421169.] [466097.] [454639.] [482223.] [498064.] [478739.] [457836.] [444213.…	[[ 3101.] [ 5850.] [ 7558.] [ 8492.] [10713.] [11289.] [11220.] [13246.] [11287.] [ 8406.] [ 7103.] [ 7987.] [ 8743.] [ 8769.] [ 8875.] [ 9330.] [ 8994.] [ 8917.] [ 9310.] [ 8615.] [ 8296.] [ 8986.] [ 8634.] [ 8369.] [ 9776.] [ 9941.] [ 9746.] [ 9476.] [ 9889.] [ 9434.] [ 9027.] [ 9686.] [ 8768.] [ 7712.] [ 8760.] [10244.] [ 9748.] [11636.] [10402.] [ 9187.] [ 8949.] [11272.] [10552.] [11911.] [1…	[[1159051.] [ 935044.] [1059091.] [1181641.] [1249103.] [1284241.] [1295714.] [1343787.] [1337336.] [1367933.] [1345411.] [1387331.] [1300007.] [1368557.] [1386390.] [1419646.] [1443602.] [1427102.] [1408661.] [1540919.] [1530468.] [1576938.] [1480630.] [1485935.] [1552279.] [1584716.] [1706513.] [1674648.] [1725423.] [1705437.] [1798200.] [1761240.] [1788816.] [1848463.] [1768193.] [1811505.] [1…	[[ 63.] [136.] [149.] [179.] [186.] [197.] [195.] [193.] [189.] [176.] [197.] [192.] [222.] [233.] [224.] [241.] [223.] [229.] [226.] [236.] [226.] [237.] [248.] [245.] [245.] [260.] [263.] [264.] [250.] [238.] [234.] [254.] [258.] [229.] [245.] [246.] [259.] [276.] [263.] [251.] [250.] [275.] [257.] [291.] [272.] [266.] [272.] [305.] [306.] [323.] [351.] [279.] [285.] [305.] [300.] [331.] [361.]…	[[33.] [34.] [35.] [36.] [37.] [38.] [39.] [40.] [41.] [42.] [43.] [44.] [45.] [46.] [47.] [48.] [49.] [50.] [51.] [52.] [53.] [54.] [55.] [56.] [57.] [58.] [59.] [60.] [61.] [62.] [63.] [64.] [65.] [66.] [67.] [68.] [69.] [70.] [71.] [72.] [73.] [74.] [75.] [76.] [77.] [78.] [79.] [80.] [81.] [82.] [83.] [84.] [85.] [86.] [87.] [88.] [89.] [90.] [91.] [92.] [93.] [94.] [95.] [96.] [97.] [98.] [9…	[[[201.34295654 243.93405151]] [[200.13970947 229.40441895]] [[189.74160767 234.67449951]] [[196.7346344 232.15362549]] [[204.17741394 237.15054321]] [[200.66751099 241.80964661]] [[200.40255737 242.84358215]] [[197.95077515 243.831604 ]] [[201.98147583 242.20370483]] [[202.72727966 245.88067627]] [[199.89593506 243.24111938]] [[203.65104675 243.83332825]] [[199.12612915 241.52702332]] [[196.8690…		False	False		True
Rep1	W1	F2	6056	6.0	2B	2.0	12.25	1.3435788987189385	True	('Rep1', 'W1', 'F2', 6)	('Rep1', 'W1', 'F2', 6055)	[('Rep1', 'W1', 'F2', 1499), ('Rep1', 'W1', 'F2', 6118)]	[]	[[ 80678.] [ 51956.] [ 52937.] [ 70191.] [ 68539.] [ 80964.] [ 76679.] [ 99010.] [ 86084.] [100320.] [ 86723.] [ 94302.] [101711.] [120419.] [140938.] [131556.] [173787.] [186733.] [218650.] [223391.] [268536.] [291359.] [281034.] [321976.] [328771.] [366796.] [375457.] [402832.] [399031.] [436769.] [469103.] [470953.] [478627.] [526095.] [532955.] [568505.] [620548.] [591783.] [564021.] [588646.…	[[ 4218.] [ 7545.] [ 8794.] [10835.] [10445.] [15020.] [16603.] [16528.] [15099.] [13272.] [10478.] [10817.] [13027.] [11389.] [13430.] [11610.] [13431.] [12588.] [12233.] [ 9793.] [12107.] [12786.] [11309.] [10951.] [12172.] [13116.] [12675.] [12881.] [12640.] [15173.] [14212.] [13606.] [13888.] [14729.] [12222.] [14860.] [15131.] [15234.] [14291.] [15358.] [15832.] [12856.] [12353.] [13321.] [1…	[[1280446.] [ 928872.] [ 935259.] [1229799.] [1243344.] [1322130.] [1305579.] [1377729.] [1361967.] [1384267.] [1300968.] [1370695.] [1308770.] [1405061.] [1514893.] [1404001.] [1517830.] [1397732.] [1514450.] [1526024.] [1611432.] [1681613.] [1553113.] [1556551.] [1574504.] [1642344.] [1670583.] [1696756.] [1694103.] [1717548.] [1815783.] [1825542.] [1792692.] [1927526.] [1783051.] [1859710.] [1…	[[ 96.] [173.] [183.] [193.] [208.] [197.] [229.] [254.] [275.] [293.] [296.] [299.] [303.] [312.] [337.] [327.] [366.] [305.] [316.] [290.] [311.] [319.] [326.] [329.] [322.] [330.] [346.] [331.] [346.] [373.] [362.] [364.] [378.] [375.] [336.] [378.] [371.] [394.] [368.] [376.] [379.] [368.] [340.] [325.] [341.] [294.] [291.] [206.] [177.] [187.]]	[[33.] [34.] [35.] [36.] [37.] [38.] [39.] [40.] [41.] [42.] [43.] [44.] [45.] [46.] [47.] [48.] [49.] [50.] [51.] [52.] [53.] [54.] [55.] [56.] [57.] [58.] [59.] [60.] [61.] [62.] [63.] [64.] [65.] [66.] [67.] [68.] [69.] [70.] [71.] [72.] [73.] [74.] [75.] [76.] [77.] [78.] [79.] [80.] [81.] [82.]]	[[[209.02655029 252.10383606]] [[201.00288391 252.66763306]] [[201.35246277 260.03005981]] [[206.6502533 264.73834229]] [[204.27403259 268.50482178]] [[211.04821777 273.13452148]] [[213.15065002 277.25982666]] [[209.13386536 275.38583374]] [[211.91455078 276.24182129]] [[211.01876831 278.50341797]] [[203.97973633 279.47634888]] [[202.95150757 281.38961792]] [[203.39439392 279.65512085]] [[200.621…		False	False		True
Rep1	W1	F2	6059	6.0	3AB	3.0	18.5	2.254661716588539	True	('Rep1', 'W1', 'F2', 6055)	('Rep1', 'W1', 'F2', 6060)	[('Rep1', 'W1', 'F2', 6104), ('Rep1', 'W1', 'F2', 6103)]	[('Rep1', 'W1', 'F2', 1499), ('Rep1', 'W1', 'F2', 6118)]	[[ 64361.] [ 91706.] [ 53092.] [ 62606.] [ 60871.] [ 60244.] [ 61107.] [ 61229.] [ 55247.] [ 61885.] [ 72201.] [ 64222.] [ 77952.] [ 85378.] [ 82572.] [ 81496.] [ 88159.] [ 105283.] [ 109971.] [ 120314.] [ 141295.] [ 151834.] [ 168147.] [ 187330.] [ 199244.] [ 210406.] [ 185486.] [ 255119.] [ 252002.] [ 223238.] [ 281019.] [ 285471.] [ 278278.] [ 341774.] [ 284626.] [ 376683.] [ 362098.] [ 338335…	[[ 8781.] [19412.] [ 7127.] [10300.] [ 9918.] [10692.] [10707.] [13738.] [13117.] [13225.] [15371.] [13208.] [12575.] [13233.] [ 9974.] [ 8863.] [ 5265.] [ 6502.] [ 6555.] [ 6358.] [ 7801.] [ 6734.] [ 4956.] [ 5924.] [ 5786.] [ 5640.] [ 4285.] [ 7813.] [ 6421.] [ 3807.] [ 6960.] [ 7003.] [ 6632.] [ 7895.] [ 6345.] [ 6949.] [ 6096.] [ 5158.] [ 5108.] [ 5816.] [ 7170.] [ 6797.] [ 7356.] [ 6732.] [ …	[[ 997891.] [1489782.] [1118933.] [1287066.] [1192647.] [1166183.] [1104794.] [1245060.] [1202031.] [1078679.] [1217551.] [1148682.] [1214848.] [1364092.] [1352691.] [1350193.] [1133234.] [1352317.] [1323637.] [1333543.] [1391467.] [1318767.] [1262949.] [1290363.] [1286657.] [1225048.] [1041357.] [1461862.] [1388797.] [1167157.] [1467423.] [1341517.] [1241570.] [1507955.] [1283926.] [1509824.] [1…	[[ 59.] [167.] [111.] [148.] [129.] [127.] [113.] [133.] [124.] [111.] [144.] [128.] [140.] [177.] [171.] [173.] [126.] [162.] [152.] [164.] [182.] [180.] [144.] [159.] [162.] [146.] [115.] [188.] [172.] [129.] [199.] [180.] [167.] [232.] [187.] [205.] [177.] [143.] [168.] [172.] [196.] [176.] [201.] [167.] [171.] [145.] [179.] [160.] [191.] [174.] [211.] [199.] [211.] [208.] [225.] [225.] [229.]…	[[100.] [101.] [102.] [103.] [104.] [105.] [106.] [107.] [108.] [109.] [110.] [111.] [112.] [113.] [114.] [115.] [116.] [117.] [118.] [119.] [120.] [121.] [122.] [123.] [124.] [125.] [126.] [127.] [128.] [129.] [130.] [131.] [132.] [133.] [134.] [135.] [136.] [137.] [138.] [139.] [140.] [141.] [142.] [143.] [144.] [145.] [146.] [147.] [148.] [149.] [150.] [151.] [152.] [153.] [154.] [155.] [156.]…	[[[220.38156128 244.75463867]] [[215.86526489 244.01496887]] [[212.42662048 237.22877502]] [[219.87162781 238.17567444]] [[222.69177246 238.23936462]] [[220.84773254 237.67573547]] [[217.85855103 237.87013245]] [[219.19303894 237.8530426 ]] [[219.44998169 238.83499146]] [[221.44880676 239.04827881]] [[219.0625 237.69444275]] [[218.10160828 238.27346802]] [[218.78492737 238.34230042]] [[220.064971…		False	False		True
Rep1	W1	F2	6060	6.0	3AA	3.0	14.75	3.040022278803315	False	('Rep1', 'W1', 'F2', 6055)	('Rep1', 'W1', 'F2', 6059)	[]	[('Rep1', 'W1', 'F2', 1499), ('Rep1', 'W1', 'F2', 6118)]	[[ 53021.] [ 75161.] [ 54178.] [ 63044.] [ 62653.] [ 65317.] [ 75128.] [ 64521.] [ 59904.] [ 68163.] [ 99310.] [160779.] [ 78026.] [ 87014.] [ 92671.] [ 90860.] [102541.] [100443.] [109903.] [ 96345.] [109601.] [136300.] [153132.] [174077.] [186619.] [209554.] [226132.] [235521.] [255190.] [249674.] [275289.] [299189.] [348523.] [323354.] [305629.] [325457.] [354961.] [354866.] [359338.] [375504.…	[[ 4914.] [12303.] [10692.] [10687.] [11132.] [13411.] [15004.] [15772.] [18772.] [18949.] [21359.] [19703.] [20130.] [18515.] [15703.] [14210.] [11001.] [ 8134.] [ 6243.] [ 5485.] [ 5487.] [ 6685.] [ 7695.] [ 7793.] [ 7849.] [ 7691.] [ 8043.] [ 7073.] [ 9794.] [ 8638.] [ 9603.] [ 9618.] [11206.] [ 8439.] [ 8516.] [ 7516.] [ 9659.] [ 9139.] [ 9685.] [ 9281.] [ 8305.] [ 5854.] [ 5955.] [ 6203.] [1…	[[ 866737.] [1055618.] [1074283.] [1165810.] [1192969.] [1197593.] [1164172.] [1188847.] [1201876.] [1285405.] [1353676.] [1758753.] [1210071.] [1263386.] [1245086.] [1254110.] [1213134.] [1136673.] [1167847.] [1012192.] [1070448.] [1220102.] [1310873.] [1326479.] [1321287.] [1357050.] [1391947.] [1425200.] [1456808.] [1409239.] [1453929.] [1505227.] [1584321.] [1465893.] [1383946.] [1497756.] [1…	[[ 55.] [108.] [118.] [157.] [163.] [160.] [153.] [159.] [159.] [173.] [177.] [204.] [165.] [170.] [162.] [169.] [169.] [150.] [152.] [135.] [142.] [169.] [183.] [190.] [195.] [201.] [207.] [213.] [237.] [227.] [238.] [234.] [260.] [225.] [204.] [217.] [254.] [241.] [255.] [245.] [228.] [180.] [151.] [167.] [230.] [168.] [166.] [176.] [159.] [184.] [238.] [235.] [229.] [183.] [214.] [247.] [245.]…	[[100.] [101.] [102.] [103.] [104.] [105.] [106.] [107.] [108.] [109.] [110.] [111.] [112.] [113.] [114.] [115.] [116.] [117.] [118.] [119.] [120.] [121.] [122.] [123.] [124.] [125.] [126.] [127.] [128.] [129.] [130.] [131.] [132.] [133.] [134.] [135.] [136.] [137.] [138.] [139.] [140.] [141.] [142.] [143.] [144.] [145.] [146.] [147.] [148.] [149.] [150.] [151.] [152.] [153.] [154.] [155.] [156.]…	[[[230.55270386 247.66748047]] [[229.15740967 241.027771 ]] [[232.88571167 248.91497803]] [[238.43630981 247.40446472]] [[241.07055664 249.44477844]] [[241.7124939 250.67500305]] [[243.17973328 249.77450562]] [[243.20440674 252.87736511]] [[241.48742676 255.92138672]] [[239.84681702 257.23989868]] [[236.69773865 256.99151611]] [[235.24510193 255.50489807]] [[235.77272034 255.45758057]] [[237.7411…		True	False		True
Rep1	W1	F2	6103	6.0	4ABB	4.0	1.5		False	('Rep1', 'W1', 'F2', 6059)	('Rep1', 'W1', 'F2', 6104)	[]	[]	[[55805.] [42918.] [53824.] [47711.] [60538.] [38651.] [47962.]]	[[ 4866.] [ 7920.] [ 9828.] [ 8102.] [12320.] [ 9582.] [14728.]]	[[ 827907.] [ 878175.] [ 982328.] [1056146.] [1218688.] [ 887531.] [1103963.]]	[[ 80.] [ 86.] [110.] [127.] [158.] [109.] [151.]]	[[175.] [176.] [177.] [178.] [179.] [180.] [181.]]	[[[201.70448303 221.86148071]] [[197.42272949 237.4400177 ]] [[197.51678467 237.09239197]] [[197.94075012 240.04084778]] [[197.67721558 241.2848053 ]] [[197.82226562 241.4896698 ]] [[194.77153015 242.00993347]]]		True	False		True
Rep1	W1	F2	6104	6.0	4ABA	4.0	1.25		False	('Rep1', 'W1', 'F2', 6059)	('Rep1', 'W1', 'F2', 6103)	[]	[]	[[55192.] [44034.] [44569.] [43448.] [49026.] [39217.]]	[[17233.] [15118.] [11573.] [ 8243.] [ 9481.] [ 7896.]]	[[868835.] [781066.] [792423.] [833646.] [943808.] [769465.]]	[[ 79.] [ 72.] [ 86.] [ 97.] [115.] [ 80.]]	[[175.] [176.] [177.] [178.] [179.] [180.]]	[[[207.40431213 233.91885376]] [[205.6809082 231.90620422]] [[207.72889709 234.6103363 ]] [[208.13156128 236.7895813 ]] [[208.91738892 237.64782715]] [[213.16249084 236.30091858]]]		True	False		True
Rep1	W1	F2	6118	6.0	3BB	3.0	11.5	1.0122040645296466	True	('Rep1', 'W1', 'F2', 6056)	('Rep1', 'W1', 'F2', 1499)	[('Rep1', 'W1', 'F2', 6144), ('Rep1', 'W1', 'F2', 6145)]	[('Rep1', 'W1', 'F2', 6060), ('Rep1', 'W1', 'F2', 6059)]	[[151255.] [ 64485.] [ 59603.] [ 64238.] [ 68334.] [ 62637.] [ 66561.] [ 67409.] [ 64671.] [ 67473.] [ 70487.] [ 78143.] [ 86573.] [101881.] [117119.] [134856.] [130122.] [149045.] [166449.] [176394.] [218447.] [210865.] [249656.] [248166.] [238273.] [266066.] [275256.] [321747.] [330517.] [327051.] [340432.] [348800.] [355907.] [371364.] [372677.] [384148.] [398239.] [411457.] [421569.] [438931.…	[[ 3895.] [ 5082.] [ 9044.] [ 9404.] [10581.] [11804.] [11185.] [14547.] [15254.] [14815.] [18097.] [16424.] [12848.] [14035.] [10012.] [10524.] [ 9975.] [11084.] [11658.] [13048.] [17588.] [12931.] [14437.] [13674.] [13160.] [12519.] [11554.] [11127.] [12057.] [11146.] [12663.] [10870.] [13570.] [10969.] [13150.] [11954.] [10632.] [10228.] [10659.] [11969.] [14513.] [13139.] [14200.] [11794.] [ …	[[1040542.] [1200181.] [1193382.] [1282985.] [1169232.] [1180752.] [1229282.] [1309086.] [1344831.] [1352848.] [1328954.] [1422934.] [1459596.] [1494491.] [1532497.] [1578509.] [1483394.] [1634154.] [1652458.] [1657698.] [1943829.] [1720104.] [1842629.] [1716157.] [1770355.] [1784237.] [1805645.] [1826893.] [2002420.] [1916197.] [1878508.] [1960277.] [2051071.] [1966558.] [2014827.] [2048442.] [1…	[[ 80.] [111.] [178.] [177.] [144.] [208.] [236.] [241.] [250.] [267.] [274.] [278.] [291.] [289.] [267.] [292.] [276.] [311.] [312.] [320.] [395.] [336.] [374.] [332.] [320.] [320.] [299.] [311.] [319.] [304.] [297.] [315.] [337.] [320.] [331.] [302.] [311.] [328.] [338.] [350.] [357.] [360.] [325.] [317.] [136.] [139.] [130.]]	[[ 83.] [ 84.] [ 85.] [ 86.] [ 87.] [ 88.] [ 89.] [ 90.] [ 91.] [ 92.] [ 93.] [ 94.] [ 95.] [ 96.] [ 97.] [ 98.] [ 99.] [100.] [101.] [102.] [103.] [104.] [105.] [106.] [107.] [108.] [109.] [110.] [111.] [112.] [113.] [114.] [115.] [116.] [117.] [118.] [119.] [120.] [121.] [122.] [123.] [124.] [125.] [126.] [127.] [128.] [129.]]	[[[187.73054504 262.70617676]] [[164.53604126 261.77926636]] [[176.38201904 266.03933716]] [[186.73164368 262.11581421]] [[201.215271 265.965271 ]] [[201.54808044 263.95193481]] [[194.7711792 267.43643188]] [[195.76141357 266.03112793]] [[196.27200317 264.23599243]] [[197.64607239 261.01312256]] [[197.84671021 259.57662964]] [[197.60791016 256.32012939]] [[197.43127441 254.48625183]] [[196.095153…		False	False	2.566964285714288	True
Rep1	W1	F2	6144	6.0	4BBA	4.0	13.0	5.917932125300777	False	('Rep1', 'W1', 'F2', 6118)	('Rep1', 'W1', 'F2', 6145)	[]	[('Rep1', 'W1', 'F2', 3374), ('Rep1', 'W1', 'F2', 3379)]	[[ 79782.] [ 57147.] [ 47957.] [ 46332.] [ 48548.] [ 55925.] [ 58531.] [ 53773.] [ 62448.] [ 61935.] [ 63285.] [ 57051.] [ 59819.] [ 59041.] [ 61394.] [ 67158.] [ 63217.] [ 70303.] [102529.] [ 66678.] [ 68728.] [ 75927.] [ 75713.] [ 78458.] [ 65980.] [ 81516.] [ 96820.] [106054.] [117867.] [116719.] [118003.] [135888.] [138118.] [145210.] [145165.] [150299.] [160912.] [159964.] [162867.] [176374.…	[[ 3151.] [ 5479.] [ 6474.] [ 7163.] [ 8097.] [ 8410.] [ 9026.] [11015.] [11561.] [12277.] [12398.] [15006.] [13290.] [14617.] [14944.] [16362.] [17399.] [21181.] [22012.] [21777.] [25585.] [24906.] [27467.] [27978.] [25097.] [26081.] [23565.] [18871.] [15258.] [11220.] [ 9546.] [ 9087.] [ 9979.] [ 9690.] [10700.] [ 9083.] [10277.] [ 8954.] [ 9809.] [10360.] [10934.] [11744.] [ 9512.] [10466.] [1…	[[ 690994.] [1137924.] [1082712.] [ 963077.] [1009445.] [1164545.] [1167862.] [1173161.] [1179319.] [1164874.] [1237816.] [1209351.] [1197944.] [1205689.] [1235439.] [1270962.] [1315189.] [1392470.] [1442207.] [1282009.] [1361780.] [1392986.] [1374209.] [1377620.] [1177035.] [1348758.] [1451422.] [1489134.] [1505001.] [1495086.] [1547339.] [1545614.] [1546479.] [1584662.] [1567276.] [1568946.] [1…	[[ 58.] [144.] [175.] [176.] [191.] [180.] [177.] [215.] [196.] [181.] [224.] [223.] [222.] [215.] [217.] [218.] [215.] [225.] [223.] [216.] [207.] [211.] [195.] [204.] [174.] [237.] [268.] [239.] [237.] [250.] [251.] [260.] [254.] [262.] [264.] [251.] [272.] [271.] [261.] [286.] [280.] [287.] [278.] [286.] [289.] [263.] [265.] [270.] [283.] [258.] [294.] [294.] [312.]]	[[130.] [131.] [132.] [133.] [134.] [135.] [136.] [137.] [138.] [139.] [140.] [141.] [142.] [143.] [144.] [145.] [146.] [147.] [148.] [149.] [150.] [151.] [152.] [153.] [154.] [155.] [156.] [157.] [158.] [159.] [160.] [161.] [162.] [163.] [164.] [165.] [166.] [167.] [168.] [169.] [170.] [171.] [172.] [173.] [174.] [175.] [176.] [177.] [178.] [179.] [180.] [181.] [182.]]	[[[201.31181335 258.47683716]] [[190.215271 250.090271 ]] [[189.30570984 256.24856567]] [[189.85795593 260.7897644 ]] [[187.11779785 261.08639526]] [[188.7277832 258.08889771]] [[188.47175598 259.0932312 ]] [[185.34651184 255.43952942]] [[184.75 256.17855835]] [[184.67678833 257.2182312 ]] [[181.35267639 255.61160278]] [[179.22645569 254.93946838]] [[181.43693542 255.31532288]] [[182.45349121 257…		False	False		True
Rep1	W1	F2	6145	6.0	4BBB	4.0	13.0	9.464790697557584	False	('Rep1', 'W1', 'F2', 6118)	('Rep1', 'W1', 'F2', 6144)	[]	[('Rep1', 'W1', 'F2', 3374), ('Rep1', 'W1', 'F2', 3379)]	[[115369.] [ 53826.] [ 56754.] [ 55616.] [ 48227.] [ 60554.] [ 51948.] [ 52072.] [ 56888.] [ 60388.] [ 53672.] [ 57410.] [ 61521.] [ 51927.] [ 56647.] [ 60517.] [ 60925.] [ 58829.] [ 57524.] [ 58489.] [ 55803.] [ 55168.] [ 62033.] [ 57077.] [ 58912.] [ 61806.] [ 60896.] [ 58705.] [ 70922.] [ 57709.] [ 65743.] [ 61331.] [ 61355.] [ 77087.] [ 61558.] [ 60639.] [ 72660.] [ 69355.] [ 80019.] [ 83995.…	[[ 4563.] [ 4516.] [ 5594.] [ 5860.] [ 6639.] [ 7126.] [ 8504.] [10167.] [11057.] [12297.] [12356.] [14887.] [14517.] [15314.] [16907.] [21074.] [19769.] [22808.] [23599.] [25526.] [26511.] [28122.] [29331.] [34622.] [37122.] [39394.] [41343.] [46424.] [48512.] [47918.] [48214.] [45344.] [53055.] [54460.] [54431.] [48088.] [58855.] [62606.] [61382.] [59542.] [55399.] [50950.] [38140.] [27875.] [2…	[[ 874831.] [ 979970.] [1016434.] [ 994403.] [ 967542.] [1101328.] [1121982.] [1117586.] [1158538.] [1114986.] [1185088.] [1192403.] [1222816.] [1199233.] [1215698.] [1247993.] [1276309.] [1305850.] [1288457.] [1277124.] [1286605.] [1308408.] [1271181.] [1297188.] [1252901.] [1236234.] [1263177.] [1309854.] [1403327.] [1351753.] [1416619.] [1277624.] [1362065.] [1432386.] [1362478.] [1264340.] [1…	[[ 72.] [101.] [121.] [128.] [126.] [149.] [149.] [158.] [170.] [160.] [166.] [186.] [189.] [202.] [189.] [194.] [187.] [192.] [210.] [209.] [210.] [195.] [193.] [209.] [183.] [180.] [206.] [236.] [247.] [241.] [252.] [218.] [224.] [236.] [229.] [200.] [244.] [251.] [236.] [247.] [270.] [289.] [249.] [276.] [294.] [274.] [273.] [267.] [264.] [291.] [287.] [290.] [274.]]	[[130.] [131.] [132.] [133.] [134.] [135.] [136.] [137.] [138.] [139.] [140.] [141.] [142.] [143.] [144.] [145.] [146.] [147.] [148.] [149.] [150.] [151.] [152.] [153.] [154.] [155.] [156.] [157.] [158.] [159.] [160.] [161.] [162.] [163.] [164.] [165.] [166.] [167.] [168.] [169.] [170.] [171.] [172.] [173.] [174.] [175.] [176.] [177.] [178.] [179.] [180.] [181.] [182.]]	[[[209.08119202 256.68911743]] [[212.08415222 252.1633606 ]] [[212.75688171 253.43457031]] [[210.296875 251.78125 ]] [[207.56349182 252.722229 ]] [[205.70805359 249.15771484]] [[203.33221436 251.07717896]] [[203.02531433 248.56962585]] [[201.07058716 244.98823547]] [[202.21875 244.4312439 ]] [[199.64457703 247.70481873]] [[195.87097168 244.00537109]] [[195.24073792 243.55819702]] [[196.54455566 2…		False	False		True
Rep1	W1	F2	6164	2.0	2A	2.0	13.75	2.4023824626377976	True	('Rep1', 'W1', 'F2', 2)	('Rep1', 'W1', 'F2', 6165)	[('Rep1', 'W1', 'F2', 2624), ('Rep1', 'W1', 'F2', 6166)]	[]	[[ 55503.] [ 86974.] [ 76449.] [ 85812.] [ 73162.] [ 74060.] [ 58418.] [ 76183.] [ 78434.] [ 83658.] [ 84595.] [ 89683.] [ 90444.] [ 93875.] [ 94944.] [100996.] [105128.] [109846.] [115662.] [119590.] [151292.] [153121.] [176651.] [184431.] [177939.] [188741.] [211270.] [217358.] [231480.] [249360.] [265142.] [302538.] [288159.] [295518.] [299423.] [328061.] [294646.] [344631.] [331871.] [331174.…	[[ 5702.] [10610.] [11326.] [11994.] [15472.] [17457.] [15852.] [20192.] [21251.] [20739.] [20887.] [17598.] [13374.] [12499.] [13596.] [11734.] [12623.] [13846.] [13624.] [12634.] [16148.] [14900.] [18103.] [14358.] [11644.] [16510.] [18454.] [17302.] [19744.] [19700.] [18091.] [20421.] [19596.] [18825.] [18090.] [12804.] [10118.] [14194.] [16984.] [20082.] [15648.] [16742.] [16904.] [14987.] [1…	[[ 960535.] [1234774.] [1174348.] [1210329.] [1261465.] [1237455.] [1062706.] [1118060.] [1156543.] [1226020.] [1282423.] [1251990.] [1345603.] [1336491.] [1226337.] [1196290.] [1258200.] [1296104.] [1251953.] [1324099.] [1445339.] [1381542.] [1528833.] [1608563.] [1574634.] [1547823.] [1535655.] [1515815.] [1530003.] [1582652.] [1639202.] [1693823.] [1623654.] [1602574.] [1707382.] [1746895.] [1…	[[109.] [180.] [182.] [205.] [235.] [235.] [217.] [238.] [265.] [234.] [231.] [232.] [236.] [244.] [233.] [223.] [259.] [271.] [253.] [226.] [264.] [235.] [257.] [305.] [271.] [283.] [267.] [269.] [284.] [296.] [305.] [296.] [287.] [297.] [318.] [310.] [277.] [322.] [305.] [298.] [317.] [305.] [322.] [327.] [288.] [306.] [309.] [325.] [295.] [343.] [336.] [172.] [183.] [172.] [161.] [148.]]	[[ 60.] [ 61.] [ 62.] [ 63.] [ 64.] [ 65.] [ 66.] [ 67.] [ 68.] [ 69.] [ 70.] [ 71.] [ 72.] [ 73.] [ 74.] [ 75.] [ 76.] [ 77.] [ 78.] [ 79.] [ 80.] [ 81.] [ 82.] [ 83.] [ 84.] [ 85.] [ 86.] [ 87.] [ 88.] [ 89.] [ 90.] [ 91.] [ 92.] [ 93.] [ 94.] [ 95.] [ 96.] [ 97.] [ 98.] [ 99.] [100.] [101.] [102.] [103.] [104.] [105.] [106.] [107.] [108.] [109.] [110.] [111.] [112.] [113.] [114.] [115.]]	[[[271.23675537 181.65081787]] [[274.7277832 173.66667175]] [[277.3901062 164.86813354]] [[280.0512085 174.23170471]] [[285.10424805 181.15531921]] [[286.82766724 181.66595459]] [[292.91473389 176.92396545]] [[293.07983398 172.13865662]] [[292.43963623 177.31886292]] [[294.39743042 183.90170288]] [[288.58224487 185.60823059]] [[292.05603027 190.20259094]] [[285.69491577 190.83050537]] [[281.29919…		False	False		True
Rep1	W1	F2	6165	2.0	2B	2.0	14.75	2.0349361828444557	True	('Rep1', 'W1', 'F2', 2)	('Rep1', 'W1', 'F2', 6164)	[('Rep1', 'W1', 'F2', 2777), ('Rep1', 'W1', 'F2', 6211)]	[]	[[ 58818.] [ 49834.] [ 49200.] [ 54853.] [ 54040.] [ 50742.] [ 56255.] [ 52851.] [ 62961.] [ 65185.] [ 52301.] [ 57078.] [ 86802.] [ 88769.] [104814.] [ 96341.] [110051.] [121405.] [124338.] [140850.] [147000.] [143038.] [165528.] [163657.] [177083.] [178779.] [262709.] [168466.] [211924.] [224452.] [248664.] [267538.] [255532.] [275558.] [298975.] [388412.] [363288.] [372795.] [399616.] [367199.…	[[ 6218.] [ 6282.] [ 9302.] [11503.] [10781.] [13401.] [16443.] [13142.] [16019.] [13824.] [ 9292.] [10267.] [ 9839.] [ 9387.] [ 7030.] [ 7067.] [ 9002.] [ 7665.] [ 8743.] [ 8449.] [ 8849.] [ 7509.] [10567.] [10088.] [10440.] [10393.] [16280.] [ 8053.] [10336.] [11426.] [ 9438.] [12316.] [11600.] [11615.] [11493.] [11820.] [10371.] [10761.] [13072.] [14715.] [12341.] [12497.] [12282.] [12328.] [1…	[[1182692.] [1033723.] [1017690.] [1082998.] [1083357.] [1096535.] [1060070.] [ 952560.] [1045195.] [1081391.] [ 896108.] [ 926764.] [1250053.] [1268071.] [1261281.] [1151650.] [1167485.] [1210107.] [1198373.] [1348258.] [1307924.] [1302174.] [1454754.] [1486682.] [1469856.] [1474093.] [2119932.] [1198751.] [1501139.] [1629613.] [1645185.] [1718507.] [1668096.] [1669854.] [1722451.] [2143540.] [1…	[[125.] [150.] [185.] [190.] [200.] [200.] [224.] [208.] [213.] [202.] [151.] [181.] [224.] [214.] [197.] [224.] [218.] [234.] [238.] [246.] [238.] [246.] [274.] [280.] [274.] [288.] [340.] [218.] [293.] [302.] [299.] [308.] [318.] [319.] [305.] [305.] [299.] [313.] [311.] [338.] [313.] [334.] [323.] [335.] [355.] [363.] [366.] [305.] [308.] [358.] [394.] [406.] [381.] [402.] [400.] [319.] [339.]…	[[ 60.] [ 61.] [ 62.] [ 63.] [ 64.] [ 65.] [ 66.] [ 67.] [ 68.] [ 69.] [ 70.] [ 71.] [ 72.] [ 73.] [ 74.] [ 75.] [ 76.] [ 77.] [ 78.] [ 79.] [ 80.] [ 81.] [ 82.] [ 83.] [ 84.] [ 85.] [ 86.] [ 87.] [ 88.] [ 89.] [ 90.] [ 91.] [ 92.] [ 93.] [ 94.] [ 95.] [ 96.] [ 97.] [ 98.] [ 99.] [100.] [101.] [102.] [103.] [104.] [105.] [106.] [107.] [108.] [109.] [110.] [111.] [112.] [113.] [114.] [115.] [116.]…	[[[262.46188354 193.20922852]] [[261.3666687 194.16667175]] [[265.18109131 189.62973022]] [[264.28421021 187.78421021]] [[267.11499023 187.84500122]] [[264.05999756 187.17999268]] [[264.77230835 181.18302917]] [[264.84616089 181.48077393]] [[260.43896484 181.87089539]] [[258.11880493 183.14356995]] [[264.79434204 189.17530823]] [[267.89233398 192.04544067]] [[266.11160278 196.83482361]] [[263.752…		False	False		True
Rep1	W1	F2	6166	2.0	3AB	3.0	15.5	1.5992985638727955	True	('Rep1', 'W1', 'F2', 6164)	('Rep1', 'W1', 'F2', 2624)	[('Rep1', 'W1', 'F2', 6173), ('Rep1', 'W1', 'F2', 6174)]	[('Rep1', 'W1', 'F2', 2777), ('Rep1', 'W1', 'F2', 6211)]	[[ 57138.] [ 75442.] [ 51613.] [114655.] [ 48153.] [ 50211.] [ 69779.] [ 49371.] [ 52827.] [ 82806.] [ 80025.] [ 58979.] [ 69478.] [ 86766.] [ 92223.] [102936.] [ 99023.] [123633.] [126451.] [149767.] [147619.] [163909.] [164839.] [184169.] [176037.] [190926.] [205007.] [190473.] [189337.] [211008.] [195793.] [215768.] [216545.] [216519.] [229263.] [230309.] [246396.] [242747.] [250119.] [255476.…	[[ 7219.] [ 7548.] [ 8629.] [16889.] [10242.] [12194.] [18850.] [15862.] [19073.] [23714.] [23752.] [17972.] [14548.] [13322.] [11927.] [10035.] [ 6920.] [ 6902.] [ 6648.] [ 6745.] [ 5985.] [ 6899.] [ 6683.] [ 7914.] [ 6859.] [ 6813.] [ 6393.] [ 8094.] [ 9514.] [ 8735.] [ 8179.] [ 7955.] [ 7360.] [ 7832.] [ 7784.] [ 6709.] [ 7125.] [ 7081.] [ 6398.] [ 7195.] [ 8765.] [ 8240.] [ 7121.] [ 8288.] [ …	[[ 767826.] [ 764330.] [ 768761.] [1324395.] [ 916210.] [ 858663.] [1083270.] [ 917020.] [1055836.] [1276109.] [1156446.] [1123831.] [1108324.] [1120462.] [1137254.] [1158980.] [1164796.] [1121507.] [1162929.] [1216665.] [1200442.] [1184328.] [1227236.] [1263723.] [1277101.] [1209581.] [1218146.] [1170386.] [1174953.] [1193072.] [1208024.] [1291709.] [1282317.] [1223079.] [1251860.] [1217708.] [1…	[[100.] [ 96.] [ 96.] [201.] [116.] [123.] [147.] [127.] [156.] [200.] [188.] [163.] [162.] [166.] [173.] [180.] [181.] [175.] [184.] [186.] [182.] [192.] [198.] [207.] [205.] [187.] [189.] [207.] [213.] [213.] [219.] [235.] [228.] [212.] [212.] [195.] [183.] [170.] [192.] [214.] [217.] [209.] [213.] [209.] [247.] [245.] [246.] [258.] [258.] [276.] [247.] [254.] [235.] [243.] [228.] [216.] [214.]…	[[116.] [117.] [118.] [119.] [120.] [121.] [122.] [123.] [124.] [125.] [126.] [127.] [128.] [129.] [130.] [131.] [132.] [133.] [134.] [135.] [136.] [137.] [138.] [139.] [140.] [141.] [142.] [143.] [144.] [145.] [146.] [147.] [148.] [149.] [150.] [151.] [152.] [153.] [154.] [155.] [156.] [157.] [158.] [159.] [160.] [161.] [162.] [163.] [164.] [165.] [166.] [167.] [168.] [169.] [170.] [171.] [172.]…	[[[261.31271362 176.98731995]] [[246.86631775 186.61843872]] [[245.32675171 190.25328064]] [[250.48010254 187.34576416]] [[247.12930298 194.86207581]] [[245.05284119 190.77642822]] [[245.76530457 195.89456177]] [[250.78346252 197.03543091]] [[248.74359131 198.34616089]] [[249.5249939 203.38499451]] [[251.25 205.96276855]] [[245.48773193 200.35276794]] [[245.79013062 200.70986938]] [[246.43373108 …		False	False		True
Rep1	W1	F2	6173	2.0	4ABA	4.0	0.75		False	('Rep1', 'W1', 'F2', 6166)	('Rep1', 'W1', 'F2', 6174)	[]	[('Rep1', 'W1', 'F2', 5294), ('Rep1', 'W1', 'F2', 5295)]	[[73598.] [53314.] [35113.] [34349.]]	[[2838.] [3452.] [5944.] [6338.]]	[[470443.] [522185.] [644810.] [719524.]]	[[ 58.] [ 67.] [ 97.] [111.]]	[[179.] [180.] [181.] [182.]]	[[[238.17547607 208.49964905]] [[244.37080383 203.18336487]] [[243.10043335 202.20524597]] [[239.6711731 197.52702332]]]		False	False		True
Rep1	W1	F2	6174	2.0	4ABB	4.0	0.75		False	('Rep1', 'W1', 'F2', 6166)	('Rep1', 'W1', 'F2', 6173)	[]	[('Rep1', 'W1', 'F2', 5294), ('Rep1', 'W1', 'F2', 5295)]	[[60579.] [83490.] [48680.] [42818.]]	[[2771.] [4037.] [5400.] [7249.]]	[[453719.] [500691.] [563671.] [488177.]]	[[52.] [68.] [88.] [90.]]	[[179.] [180.] [181.] [182.]]	[[[253.54907227 208.77859497]] [[256.52453613 197.25030518]] [[254.50111389 196.69851685]] [[253.75810242 199.81245422]]]		False	False		True
Rep1	W1	F2	6211	2.0	3BB	3.0	15.5	2.9340243799226715	False	('Rep1', 'W1', 'F2', 6165)	('Rep1', 'W1', 'F2', 2777)	[]	[('Rep1', 'W1', 'F2', 2624), ('Rep1', 'W1', 'F2', 6166)]	[[ 75054.] [ 84551.] [ 68282.] [ 69490.] [ 66667.] [ 79529.] [ 67560.] [ 54802.] [ 74448.] [133715.] [ 73754.] [ 87395.] [ 86980.] [ 91955.] [ 94644.] [ 90884.] [105792.] [107326.] [108256.] [116320.] [138484.] [134089.] [137806.] [142015.] [146166.] [172059.] [166633.] [151825.] [164359.] [187698.] [217895.] [190985.] [204203.] [204614.] [218851.] [218649.] [214566.] [215959.] [193784.] [207737.…	[[ 6571.] [ 7609.] [ 6543.] [ 6631.] [ 8366.] [10979.] [12480.] [10477.] [15311.] [19197.] [16564.] [19408.] [17610.] [17285.] [16915.] [11206.] [11083.] [10257.] [ 6945.] [ 6702.] [10898.] [ 9791.] [ 5671.] [ 6452.] [ 7392.] [ 6944.] [ 6887.] [ 5517.] [ 8120.] [ 7502.] [ 8005.] [ 6829.] [ 7536.] [ 9228.] [ 9051.] [ 8208.] [10926.] [ 9783.] [ 8825.] [ 8700.] [ 6415.] [ 7894.] [ 8826.] [ 9035.] [ …	[[1040614.] [1164950.] [1120399.] [1191531.] [1227262.] [1214338.] [1239239.] [1076995.] [1332357.] [1649003.] [1267592.] [1355286.] [1221432.] [1248942.] [1407073.] [1312140.] [1412113.] [1321635.] [1247176.] [1232621.] [1337108.] [1154658.] [1166865.] [1210718.] [1233009.] [1262778.] [1226022.] [1084957.] [1194022.] [1240376.] [1377147.] [1315860.] [1355429.] [1343658.] [1432952.] [1376897.] [1…	[[100.] [129.] [117.] [130.] [137.] [130.] [138.] [108.] [141.] [173.] [154.] [163.] [141.] [163.] [192.] [163.] [194.] [184.] [166.] [162.] [182.] [183.] [156.] [173.] [176.] [192.] [175.] [144.] [180.] [181.] [215.] [199.] [199.] [199.] [221.] [210.] [217.] [216.] [192.] [179.] [170.] [184.] [218.] [233.] [256.] [218.] [191.] [193.] [233.] [226.] [237.] [221.] [231.] [228.] [238.] [248.] [226.]…	[[120.] [121.] [122.] [123.] [124.] [125.] [126.] [127.] [128.] [129.] [130.] [131.] [132.] [133.] [134.] [135.] [136.] [137.] [138.] [139.] [140.] [141.] [142.] [143.] [144.] [145.] [146.] [147.] [148.] [149.] [150.] [151.] [152.] [153.] [154.] [155.] [156.] [157.] [158.] [159.] [160.] [161.] [162.] [163.] [164.] [165.] [166.] [167.] [168.] [169.] [170.] [171.] [172.] [173.] [174.] [175.] [176.]…	[[[257.80679321 228.87345886]] [[257.8565979 232.25193787]] [[261.53417969 238.20085144]] [[263.91537476 234.48461914]] [[266.63867188 235.31022644]] [[265.78460693 235.39230347]] [[268.93478394 235.07971191]] [[265.11553955 234.74855042]] [[269.05319214 238.51419067]] [[276.37283325 240.37283325]] [[279.40908813 237.81169128]] [[277.78833008 236.7822113 ]] [[274.63208008 234.49102783]] [[280.132…		False	False		True
Rep1	W1	F2	6245	15.0	3AB	3.0	6.25		False	('Rep1', 'W1', 'F2', 488)	('Rep1', 'W1', 'F2', 1473)	[]	[('Rep1', 'W1', 'F2', 1481), ('Rep1', 'W1', 'F2', 1483)]	[[ 47366.] [ 27114.] [ 30281.] [ 34195.] [ 29289.] [ 34857.] [ 32122.] [ 35402.] [ 44696.] [ 35682.] [ 33527.] [ 35945.] [ 26505.] [ 59055.] [ 58964.] [ 71194.] [ 77867.] [ 99583.] [109947.] [103080.] [109029.] [100753.] [100193.] [111300.] [141873.] [120232.]]	[[ 2964.] [ 3491.] [ 5131.] [ 5333.] [ 4745.] [ 5677.] [ 6048.] [ 6855.] [ 7316.] [ 7635.] [ 6525.] [ 6776.] [ 3661.] [ 6034.] [ 6686.] [ 6519.] [ 5941.] [ 7157.] [ 6695.] [ 7121.] [ 7972.] [ 7315.] [ 7495.] [ 8852.] [10388.] [11456.]]	[[563482.] [512091.] [499038.] [545401.] [511168.] [578217.] [521536.] [573963.] [609735.] [642164.] [549769.] [550643.] [368306.] [606322.] [730985.] [706879.] [655399.] [768342.] [809543.] [809313.] [838958.] [814666.] [786052.] [862168.] [974357.] [919211.]]	[[ 71.] [110.] [118.] [125.] [115.] [120.] [136.] [145.] [157.] [156.] [159.] [160.] [113.] [170.] [182.] [177.] [174.] [192.] [180.] [188.] [195.] [187.] [188.] [184.] [182.] [154.]]	[[ 82.] [ 83.] [ 84.] [ 85.] [ 86.] [ 87.] [ 88.] [ 89.] [ 90.] [ 91.] [ 92.] [ 93.] [ 94.] [ 95.] [ 96.] [ 97.] [ 98.] [ 99.] [100.] [101.] [102.] [103.] [104.] [105.] [106.] [107.]]	[[[316.33908081 254.86235046]] [[323.86364746 259. ]] [[318.33050537 258.30508423]] [[316.52398682 261.84399414]] [[312.33477783 256.32608032]] [[306.05831909 254.3999939 ]] [[305.75735474 252.52941895]] [[309.98965454 253.34138489]] [[306.74203491 255.04777527]] [[303.48077393 251.85897827]] [[303.76416016 252.78302002]] [[299.9375 252.1937561 ]] [[305.44689941 251.89822388]] [[300.74118042 253.…		True	False		True
Rep1	W1	F2	6249	15.0	4AAA	4.0	9.75	9.543465032877657	False	('Rep1', 'W1', 'F2', 1473)	('Rep1', 'W1', 'F2', 6250)	[]	[]	[[34953.] [39239.] [22431.] [22492.] [23577.] [22298.] [23802.] [25239.] [23144.] [21151.] [21860.] [21685.] [23183.] [23320.] [21406.] [20992.] [24302.] [22280.] [20869.] [48338.] [41817.] [26352.] [23616.] [46129.] [40636.] [44296.] [71933.] [30120.] [27603.] [26283.] [23542.] [23634.] [29342.] [23461.] [36718.] [28316.] [31010.] [25397.] [32304.] [34029.]]	[[ 2323.] [ 3989.] [ 4535.] [ 3081.] [ 4008.] [ 4912.] [ 5828.] [ 5185.] [ 5663.] [ 5070.] [ 6580.] [ 7619.] [ 7161.] [ 8483.] [ 6538.] [ 8270.] [ 7488.] [ 7444.] [ 8145.] [12610.] [11814.] [ 9143.] [10198.] [12146.] [12459.] [13228.] [18112.] [12746.] [11877.] [12598.] [13379.] [11817.] [12793.] [10747.] [12049.] [14210.] [14285.] [12561.] [16572.] [17478.]]	[[ 410690.] [ 500280.] [ 435755.] [ 409571.] [ 448143.] [ 459761.] [ 444257.] [ 480282.] [ 479788.] [ 446972.] [ 487805.] [ 477257.] [ 476888.] [ 516358.] [ 475298.] [ 490875.] [ 493494.] [ 501780.] [ 493446.] [ 805210.] [ 658007.] [ 490810.] [ 522215.] [ 751793.] [ 719566.] [ 728819.] [1036189.] [ 512292.] [ 435018.] [ 495227.] [ 506825.] [ 450312.] [ 503012.] [ 384089.] [ 535251.] [ 503185.] [ …	[[ 46.] [103.] [ 92.] [ 85.] [ 90.] [ 92.] [ 91.] [103.] [ 97.] [ 97.] [105.] [105.] [103.] [111.] [ 98.] [105.] [107.] [103.] [102.] [114.] [114.] [104.] [110.] [122.] [133.] [137.] [172.] [122.] [102.] [118.] [113.] [ 97.] [115.] [ 81.] [106.] [105.] [119.] [ 96.] [122.] [131.]]	[[143.] [144.] [145.] [146.] [147.] [148.] [149.] [150.] [151.] [152.] [153.] [154.] [155.] [156.] [157.] [158.] [159.] [160.] [161.] [162.] [163.] [164.] [165.] [166.] [167.] [168.] [169.] [170.] [171.] [172.] [173.] [174.] [175.] [176.] [177.] [178.] [179.] [180.] [181.] [182.]]	[[[278.13668823 267.76260376]] [[277.73300171 266.92718506]] [[280.10870361 264.35870361]] [[276.22314453 267.08456421]] [[272.17776489 265.5333252 ]] [[269.66305542 265.75 ]] [[268.21429443 265.81869507]] [[271.02426147 267.59707642]] [[271.5 272.22164917]] [[273.78866577 273.96392822]] [[272.20477295 275.25238037]] [[274.10952759 273.61428833]] [[272.79125977 276.09222412]] [[274.06756592 278.4…		False	False		True
Rep1	W1	F2	6250	15.0	4AAB	4.0	9.75	9.539761213861285	False	('Rep1', 'W1', 'F2', 1473)	('Rep1', 'W1', 'F2', 6249)	[]	[]	[[43026.] [26127.] [25441.] [16894.] [27184.] [20672.] [21699.] [19722.] [17099.] [14640.] [18474.] [15403.] [19300.] [13260.] [13151.] [15830.] [22995.] [19657.] [29902.] [26524.] [40857.] [65887.] [66504.] [43214.] [40498.] [41740.] [25936.] [26426.] [27025.] [24261.] [23108.] [28965.] [27761.] [30551.] [39802.] [35739.] [33639.] [29908.] [36205.] [36129.]]	[[ 4382.] [ 3902.] [ 3703.] [ 4384.] [ 5510.] [ 5309.] [ 6034.] [ 5065.] [ 5486.] [ 5358.] [ 5742.] [ 6237.] [ 8344.] [ 7051.] [ 8814.] [10608.] [14739.] [14306.] [17160.] [21296.] [23692.] [28502.] [30871.] [28899.] [31848.] [32199.] [30365.] [31135.] [33268.] [32837.] [35015.] [32808.] [37761.] [40235.] [40745.] [43707.] [45712.] [48151.] [55020.] [54391.]]	[[485673.] [365435.] [383977.] [318057.] [455200.] [448138.] [426641.] [420044.] [390902.] [267194.] [355822.] [363497.] [407843.] [312718.] [330426.] [366399.] [435743.] [442925.] [523628.] [486833.] [738662.] [948328.] [906305.] [694358.] [728691.] [711777.] [585255.] [559810.] [555598.] [569999.] [555170.] [535407.] [568936.] [604178.] [637539.] [651249.] [650540.] [665255.] [691495.] [701618.…	[[ 66.] [ 99.] [ 96.] [ 86.] [119.] [119.] [117.] [110.] [105.] [ 82.] [104.] [101.] [111.] [ 98.] [102.] [102.] [125.] [124.] [139.] [134.] [162.] [169.] [152.] [169.] [171.] [161.] [162.] [146.] [149.] [149.] [142.] [154.] [156.] [163.] [166.] [161.] [165.] [168.] [167.] [177.]]	[[143.] [144.] [145.] [146.] [147.] [148.] [149.] [150.] [151.] [152.] [153.] [154.] [155.] [156.] [157.] [158.] [159.] [160.] [161.] [162.] [163.] [164.] [165.] [166.] [167.] [168.] [169.] [170.] [171.] [172.] [173.] [174.] [175.] [176.] [177.] [178.] [179.] [180.] [181.] [182.]]	[[[278.98196411 280.64901733]] [[288.09594727 289.23736572]] [[285.45834351 281.54165649]] [[281.27487183 275.76937866]] [[277.59243774 274.38235474]] [[278.98739624 276.21429443]] [[279.71368408 277.95300293]] [[279.54544067 279.29998779]] [[280.25238037 282.24285889]] [[281.79638672 283.25439453]] [[280.59616089 285.52883911]] [[280.5296936 286.22277832]] [[280.36486816 285.97747803]] [[283.028…		False	False		True
Rep1	W1	F2	6266	15.0	4BBA	4.0	6.25	4.275174562205872	False	('Rep1', 'W1', 'F2', 1483)	('Rep1', 'W1', 'F2', 6267)	[]	[]	[[39218.] [36543.] [29058.] [25477.] [23384.] [25802.] [25160.] [32263.] [44210.] [55971.] [77505.] [42510.] [43421.] [40114.] [28444.] [40323.] [61794.] [51836.] [35545.] [51563.] [52927.] [52593.] [56466.] [69795.] [73354.] [76071.]]	[[ 2226.] [ 3777.] [ 3790.] [ 3694.] [ 3808.] [ 4984.] [ 5782.] [ 6175.] [ 5688.] [ 8381.] [11187.] [11977.] [11334.] [10552.] [ 7929.] [10207.] [12757.] [14815.] [10936.] [12706.] [11817.] [ 8393.] [ 6673.] [ 7184.] [ 4540.] [ 4314.]]	[[367917.] [433977.] [386315.] [405829.] [378082.] [465606.] [463484.] [481378.] [465195.] [572577.] [760715.] [577151.] [554235.] [503842.] [314539.] [411510.] [563710.] [487529.] [332449.] [440909.] [390848.] [371247.] [349954.] [458880.] [443922.] [468850.]]	[[ 46.] [ 88.] [ 77.] [ 88.] [ 85.] [110.] [107.] [104.] [ 94.] [120.] [165.] [141.] [122.] [113.] [ 75.] [100.] [121.] [123.] [ 99.] [118.] [126.] [106.] [ 92.] [112.] [ 94.] [ 96.]]	[[131.] [132.] [133.] [134.] [135.] [136.] [137.] [138.] [139.] [140.] [141.] [142.] [143.] [144.] [145.] [146.] [147.] [148.] [149.] [150.] [151.] [152.] [153.] [154.] [155.] [156.]]	[[[239.99865723 300.58670044]] [[242.89846802 298.37713623]] [[241.76173401 298.24035645]] [[241.09448242 298.79208374]] [[239.59411621 296.37057495]] [[239.8999939 293.58181763]] [[237.92990112 293.00466919]] [[234.73077393 291.58654785]] [[231.94848633 292.97064209]] [[230.48448181 290.00112915]] [[229.49394226 289.11212158]] [[229.74822998 286.88296509]] [[228.31967163 286.27047729]] [[223.280…		True	False		True
Rep1	W1	F2	6267	15.0	4BBB	4.0	12.75	6.3226671366804785	False	('Rep1', 'W1', 'F2', 1483)	('Rep1', 'W1', 'F2', 6266)	[]	[]	[[ 29156.] [ 22333.] [ 17748.] [ 21428.] [ 22973.] [ 27372.] [ 18778.] [ 22280.] [ 21747.] [ 20872.] [ 19290.] [ 21534.] [ 27011.] [ 19633.] [ 24174.] [ 27779.] [ 23957.] [ 23437.] [ 34611.] [ 23941.] [ 24668.] [ 32008.] [ 30386.] [ 38595.] [ 40765.] [ 41009.] [ 42883.] [ 51694.] [ 55005.] [ 45418.] [ 72081.] [ 69459.] [ 71698.] [ 77443.] [ 85187.] [ 90654.] [ 87449.] [103194.] [ 90548.] [ 83918.…	[[ 3339.] [ 4208.] [ 3469.] [ 4750.] [ 3663.] [ 5928.] [ 5545.] [ 6188.] [ 4835.] [ 6386.] [ 6723.] [ 7110.] [ 7630.] [ 7441.] [ 6613.] [ 8225.] [ 8332.] [ 9736.] [12664.] [10377.] [13996.] [15913.] [16798.] [19542.] [19205.] [24985.] [21903.] [22976.] [21930.] [16851.] [18559.] [13964.] [10814.] [ 8009.] [ 6777.] [ 7375.] [ 7698.] [ 8838.] [ 7313.] [ 7453.] [ 9774.] [ 8132.] [ 8097.] [ 5842.] [ …	[[ 380428.] [ 432508.] [ 360608.] [ 384251.] [ 427540.] [ 499601.] [ 446295.] [ 458172.] [ 401522.] [ 442433.] [ 433143.] [ 434491.] [ 445488.] [ 431435.] [ 394904.] [ 468895.] [ 418559.] [ 392444.] [ 470426.] [ 386322.] [ 443191.] [ 438056.] [ 449923.] [ 511361.] [ 494693.] [ 516678.] [ 466065.] [ 508937.] [ 534419.] [ 502618.] [ 591926.] [ 581734.] [ 600267.] [ 598892.] [ 614886.] [ 611203.] [ …	[[ 65.] [101.] [108.] [105.] [108.] [133.] [128.] [155.] [131.] [117.] [124.] [123.] [121.] [118.] [111.] [132.] [121.] [127.] [125.] [110.] [118.] [119.] [121.] [136.] [137.] [144.] [133.] [146.] [152.] [150.] [155.] [157.] [157.] [152.] [160.] [166.] [187.] [196.] [187.] [175.] [213.] [192.] [204.] [147.] [186.] [205.] [207.] [204.] [180.] [187.] [203.] [221.]]	[[131.] [132.] [133.] [134.] [135.] [136.] [137.] [138.] [139.] [140.] [141.] [142.] [143.] [144.] [145.] [146.] [147.] [148.] [149.] [150.] [151.] [152.] [153.] [154.] [155.] [156.] [157.] [158.] [159.] [160.] [161.] [162.] [163.] [164.] [165.] [166.] [167.] [168.] [169.] [170.] [171.] [172.] [173.] [174.] [175.] [176.] [177.] [178.] [179.] [180.] [181.] [182.]]	[[[230.33558655 306.95581055]] [[227.22277832 311.85644531]] [[226.6388855 317.87036133]] [[225.40475464 312.68093872]] [[225.027771 309.57406616]] [[224.03526306 311.33822632]] [[222.34251404 312.35827637]] [[219.62411499 312.09921265]] [[223.6708374 317.2923584 ]] [[226.90170288 316.82479858]] [[227.42683411 318.15853882]] [[226.50813293 315.05285645]] [[226.4586792 315.88842773]] [[224.1016998…		False	False		True
Rep1	W1	F2	6299	6299.0	1	1.0	11.75	0.9773006154298111	False			[('Rep1', 'W1', 'F2', 785), ('Rep1', 'W1', 'F2', 6304)]	[]	[[ 72440.] [ 63591.] [ 58291.] [ 69598.] [ 68997.] [ 66556.] [ 67994.] [ 72154.] [ 75606.] [ 88196.] [108243.] [123286.] [139575.] [175094.] [169239.] [167173.] [189287.] [193776.] [209894.] [209052.] [238674.] [260772.] [275048.] [300117.] [275234.] [294588.] [327868.] [359943.] [369024.] [317980.] [311421.] [226184.] [283687.] [245204.] [254576.] [412634.] [382875.] [434557.] [469228.] [528947.…	[[11954.] [11404.] [11802.] [16841.] [18165.] [17118.] [19347.] [15871.] [12877.] [10680.] [ 9974.] [11792.] [ 9358.] [10607.] [10462.] [10952.] [11207.] [11914.] [10656.] [11557.] [10458.] [ 9082.] [ 9776.] [ 9606.] [12990.] [12076.] [13190.] [12953.] [13648.] [11486.] [11366.] [ 6707.] [11412.] [11257.] [10844.] [13386.] [14985.] [13805.] [15164.] [14798.] [14981.] [17011.] [15606.] [11438.] [1…	[[1151058.] [1088501.] [1017356.] [1106901.] [1134364.] [ 993396.] [ 916147.] [ 940390.] [1031785.] [1047570.] [1096903.] [1201300.] [1174980.] [1237898.] [1290276.] [1204629.] [1176689.] [1262872.] [1282462.] [1157617.] [1196563.] [1291912.] [1314456.] [1493320.] [1341775.] [1363599.] [1434697.] [1608115.] [1664760.] [1367125.] [1250953.] [1089924.] [1156388.] [1013565.] [ 990187.] [1534555.] [1…	[[250.] [245.] [252.] [252.] [249.] [267.] [284.] [283.] [267.] [262.] [241.] [273.] [272.] [284.] [285.] [283.] [293.] [307.] [276.] [289.] [286.] [279.] [318.] [312.] [336.] [321.] [323.] [327.] [343.] [290.] [278.] [220.] [303.] [298.] [290.] [395.] [398.] [400.] [430.] [422.] [428.] [463.] [440.] [349.] [399.] [242.] [127.] [173.]]	[[ 1.] [ 2.] [ 3.] [ 4.] [ 5.] [ 6.] [ 7.] [ 8.] [ 9.] [10.] [11.] [12.] [13.] [14.] [15.] [16.] [17.] [18.] [19.] [20.] [21.] [22.] [23.] [24.] [25.] [26.] [27.] [28.] [29.] [30.] [31.] [32.] [33.] [34.] [35.] [36.] [37.] [38.] [39.] [40.] [41.] [42.] [43.] [44.] [45.] [46.] [47.] [48.]]	[[[243.32273865 285.32400513]] [[241.48640442 279.46920776]] [[235.67857361 283.49206543]] [[231.75396729 283.67062378]] [[230.42770386 282.84136963]] [[228.07678223 289.73971558]] [[227.29225159 297.23590088]] [[228.35159302 295.28091431]] [[225.97566223 294.77716064]] [[228.4961853 296.95037842]] [[227.09336853 296.24688721]] [[232.0750885 295.06411743]] [[229.91911316 293.25735474]] [[225.2746…		False	False		True
Rep1	W1	F2	6304	6299.0	2B	2.0	12.0	1.2485964138415329	True	('Rep1', 'W1', 'F2', 6299)	('Rep1', 'W1', 'F2', 785)	[('Rep1', 'W1', 'F2', 6309), ('Rep1', 'W1', 'F2', 6310)]	[]	[[ 68837.] [ 54624.] [ 48338.] [ 58920.] [ 57150.] [ 65332.] [ 63801.] [ 44264.] [ 62774.] [ 51459.] [ 69207.] [ 77164.] [ 71647.] [ 77864.] [106902.] [ 94022.] [120172.] [109672.] [107921.] [114372.] [132911.] [150842.] [135673.] [158417.] [163586.] [180483.] [169696.] [183648.] [187341.] [197653.] [206753.] [215706.] [214276.] [258933.] [250014.] [255355.] [271499.] [281550.] [305791.] [298072.…	[[ 4991.] [ 6283.] [ 7397.] [ 9145.] [10221.] [10858.] [ 7929.] [ 9117.] [10457.] [ 7106.] [10182.] [ 9196.] [ 8560.] [ 8034.] [ 9046.] [ 6275.] [ 8268.] [ 7875.] [ 7817.] [ 5864.] [ 7621.] [ 8503.] [ 8813.] [ 7447.] [ 8919.] [ 7657.] [ 8514.] [ 7596.] [ 8679.] [ 8190.] [ 9494.] [ 8175.] [ 8147.] [ 7412.] [10301.] [ 9315.] [10179.] [ 9567.] [ 9188.] [ 9439.] [10239.] [10713.] [ 9948.] [ 9794.] [1…	[[ 979107.] [1072065.] [1000656.] [1131257.] [1122391.] [1170066.] [ 848880.] [ 774383.] [1076823.] [ 840345.] [1224839.] [1218153.] [1116097.] [1159894.] [1246255.] [ 986978.] [1185252.] [1158249.] [1055851.] [ 944639.] [1139726.] [1177843.] [1046814.] [1064643.] [1099655.] [1030565.] [1018400.] [1022357.] [1121045.] [1137342.] [1125345.] [1132172.] [1057474.] [1176367.] [1239517.] [1177394.] [1…	[[103.] [159.] [160.] [175.] [171.] [163.] [133.] [142.] [177.] [125.] [217.] [210.] [222.] [214.] [217.] [169.] [218.] [212.] [214.] [174.] [213.] [226.] [215.] [219.] [216.] [200.] [198.] [206.] [214.] [231.] [227.] [214.] [205.] [217.] [253.] [238.] [259.] [259.] [257.] [248.] [259.] [235.] [240.] [246.] [276.] [282.] [167.] [130.] [121.]]	[[49.] [50.] [51.] [52.] [53.] [54.] [55.] [56.] [57.] [58.] [59.] [60.] [61.] [62.] [63.] [64.] [65.] [66.] [67.] [68.] [69.] [70.] [71.] [72.] [73.] [74.] [75.] [76.] [77.] [78.] [79.] [80.] [81.] [82.] [83.] [84.] [85.] [86.] [87.] [88.] [89.] [90.] [91.] [92.] [93.] [94.] [95.] [96.] [97.]]	[[[263.67532349 291.12112427]] [[258.84591675 285.29244995]] [[259.46875 283.60626221]] [[258.11715698 280.33428955]] [[259.24853516 277.91519165]] [[258.00308228 278.91104126]] [[260.9887085 284.16165161]] [[263.15206909 281.18914795]] [[260.18927002 281.94631958]] [[257.31692505 281.65213013]] [[258.25115967 282.24655151]] [[257.94763184 282.45239258]] [[260.40539551 283.5765686 ]] [[261.009338…		False	False		True
Rep1	W1	F2	6309	6299.0	3BA	3.0	20.75	9.241560218482741	True	('Rep1', 'W1', 'F2', 6304)	('Rep1', 'W1', 'F2', 6310)	[('Rep1', 'W1', 'F2', 6356), ('Rep1', 'W1', 'F2', 6355)]	[('Rep1', 'W1', 'F2', 1837), ('Rep1', 'W1', 'F2', 6359)]	[[ 39621.] [ 37962.] [ 43971.] [ 39828.] [ 38126.] [ 33483.] [ 41198.] [ 37292.] [ 42911.] [ 37439.] [ 34371.] [ 26973.] [ 40222.] [ 41941.] [ 35687.] [ 33509.] [ 32832.] [ 37480.] [ 41772.] [ 37568.] [ 34511.] [ 39249.] [ 34646.] [ 47085.] [ 32059.] [ 42485.] [ 31907.] [ 47648.] [ 38524.] [ 37897.] [ 43110.] [ 33619.] [ 42310.] [ 50108.] [ 33935.] [ 50279.] [ 36634.] [ 47575.] [ 48938.] [ 49840.…	[[ 2358.] [ 8381.] [ 7280.] [ 5560.] [ 6999.] [ 5927.] [ 7365.] [ 8706.] [10126.] [11033.] [10448.] [ 7994.] [12780.] [12873.] [14084.] [14387.] [15612.] [18032.] [19012.] [17981.] [16834.] [18045.] [14206.] [20241.] [19249.] [25283.] [19937.] [23302.] [25145.] [28663.] [29245.] [27644.] [30297.] [32388.] [27207.] [31198.] [27218.] [34346.] [35276.] [29815.] [26682.] [20163.] [13686.] [ 9683.] [ …	[[ 509938.] [ 557634.] [ 686947.] [ 646738.] [ 622197.] [ 618736.] [ 657559.] [ 649838.] [ 644445.] [ 661958.] [ 663503.] [ 481315.] [ 658356.] [ 690841.] [ 662406.] [ 616279.] [ 680074.] [ 641410.] [ 686259.] [ 627244.] [ 562945.] [ 588982.] [ 403106.] [ 657543.] [ 606101.] [ 679796.] [ 567264.] [ 660577.] [ 664869.] [ 728679.] [ 746932.] [ 614080.] [ 661372.] [ 786324.] [ 585054.] [ 730564.] [ …	[[ 44.] [ 89.] [137.] [133.] [127.] [121.] [130.] [127.] [128.] [132.] [134.] [ 90.] [130.] [135.] [134.] [122.] [125.] [133.] [128.] [111.] [107.] [104.] [ 92.] [136.] [133.] [149.] [120.] [138.] [137.] [145.] [156.] [128.] [145.] [172.] [118.] [150.] [113.] [133.] [148.] [148.] [157.] [160.] [166.] [160.] [190.] [170.] [167.] [185.] [164.] [178.] [175.] [162.] [145.] [119.] [115.] [202.] [152.]…	[[ 98.] [ 99.] [100.] [101.] [102.] [103.] [104.] [105.] [106.] [107.] [108.] [109.] [110.] [111.] [112.] [113.] [114.] [115.] [116.] [117.] [118.] [119.] [120.] [121.] [122.] [123.] [124.] [125.] [126.] [127.] [128.] [129.] [130.] [131.] [132.] [133.] [134.] [135.] [136.] [137.] [138.] [139.] [140.] [141.] [142.] [143.] [144.] [145.] [146.] [147.] [148.] [149.] [150.] [151.] [152.] [153.] [154.]…	[[[247.33757019 270.97921753]] [[239.08143616 270.94769287]] [[239.88685608 272.25183105]] [[242.33457947 271.14660645]] [[244.44488525 270.75985718]] [[241.68182373 273.5413208 ]] [[242.1615448 274.7769165 ]] [[242.71260071 275.9881897 ]] [[243.4921875 276.1953125 ]] [[244.33332825 276.81060791]] [[248.2537384 277.79104614]] [[248.66337585 278.26443481]] [[248.9384613 276.05383301]] [[249.907409…		False	False		True
Rep1	W1	F2	6310	6299.0	3BB	3.0	16.25	12.44517496033685	False	('Rep1', 'W1', 'F2', 6304)	('Rep1', 'W1', 'F2', 6309)	[]	[('Rep1', 'W1', 'F2', 1837), ('Rep1', 'W1', 'F2', 6359)]	[[ 48442.] [ 24409.] [ 29679.] [ 35310.] [ 34731.] [ 29625.] [ 34798.] [ 37001.] [ 40933.] [ 28597.] [ 31234.] [ 31794.] [ 32316.] [ 36270.] [ 32830.] [ 28936.] [ 34633.] [ 27725.] [ 30544.] [ 32564.] [ 31887.] [ 29517.] [ 35057.] [ 35367.] [ 30383.] [ 38000.] [ 34899.] [ 39924.] [ 36450.] [ 36105.] [ 32606.] [ 34801.] [ 41278.] [ 45960.] [ 51372.] [ 40545.] [ 41244.] [ 38387.] [ 38095.] [ 39327.…	[[ 3011.] [ 4699.] [ 5272.] [ 5295.] [ 5244.] [ 5924.] [ 5838.] [ 8169.] [ 7795.] [ 9541.] [10355.] [10011.] [ 9947.] [ 9893.] [11960.] [12481.] [12880.] [13135.] [14040.] [12875.] [15579.] [14692.] [15653.] [17997.] [17197.] [19440.] [22287.] [21093.] [20558.] [22151.] [22726.] [23085.] [23917.] [25675.] [25216.] [26568.] [27093.] [28981.] [28000.] [30292.] [34479.] [31707.] [34116.] [33934.] [3…	[[604306.] [445261.] [581857.] [668013.] [692489.] [698588.] [695921.] [706790.] [679339.] [705886.] [700929.] [700346.] [703750.] [727954.] [709934.] [712807.] [720752.] [694975.] [677984.] [673722.] [706879.] [660703.] [697363.] [693774.] [711701.] [726756.] [692663.] [706948.] [701014.] [719005.] [726412.] [706769.] [723708.] [760233.] [733368.] [746301.] [750937.] [757535.] [805045.] [781780.…	[[ 53.] [ 54.] [101.] [118.] [129.] [128.] [129.] [136.] [133.] [130.] [134.] [135.] [135.] [145.] [143.] [148.] [146.] [140.] [141.] [134.] [142.] [139.] [143.] [153.] [155.] [159.] [153.] [155.] [156.] [150.] [152.] [146.] [152.] [159.] [150.] [154.] [157.] [151.] [166.] [173.] [175.] [175.] [175.] [176.] [167.] [165.] [175.] [175.] [183.] [164.] [161.] [169.] [176.] [167.] [169.] [181.] [186.]…	[[ 98.] [ 99.] [100.] [101.] [102.] [103.] [104.] [105.] [106.] [107.] [108.] [109.] [110.] [111.] [112.] [113.] [114.] [115.] [116.] [117.] [118.] [119.] [120.] [121.] [122.] [123.] [124.] [125.] [126.] [127.] [128.] [129.] [130.] [131.] [132.] [133.] [134.] [135.] [136.] [137.] [138.] [139.] [140.] [141.] [142.] [143.] [144.] [145.] [146.] [147.] [148.] [149.] [150.] [151.] [152.] [153.] [154.]…	[[[234.1698761 279.26055908]] [[216.7243042 275.01351929]] [[210.26237488 283.00494385]] [[211.38983154 283.4067688 ]] [[209.87985229 280.88760376]] [[211.734375 281.4296875 ]] [[213.21318054 282.26745605]] [[213.90441895 282.72793579]] [[214.23684692 280.82330322]] [[214.26153564 280.18460083]] [[214.70895386 280.70895386]] [[212.60369873 282.1222229 ]] [[211.7666626 283.50741577]] [[211.7482757…		True	False		True
Rep1	W1	F2	6355	6299.0	4BAB	4.0	0.0		False	('Rep1', 'W1', 'F2', 6309)	('Rep1', 'W1', 'F2', 6356)	[]	[]	[[44389.]]	[[3643.]]	[[441048.]]	[[45.]]	[[182.]]	[[[209.30949402 268.67129517]]]		False	False		False
Rep1	W1	F2	6356	6299.0	4BAA	4.0	0.0		False	('Rep1', 'W1', 'F2', 6309)	('Rep1', 'W1', 'F2', 6355)	[]	[]	[[57504.]]	[[3680.]]	[[564998.]]	[[60.]]	[[182.]]	[[[212.75326538 250.53424072]]]		False	False		False
Rep1	W1	F2	6359	6299.0	3AB	3.0	15.5	5.491549559365253	True	('Rep1', 'W1', 'F2', 785)	('Rep1', 'W1', 'F2', 1837)	[('Rep1', 'W1', 'F2', 6381), ('Rep1', 'W1', 'F2', 6379)]	[('Rep1', 'W1', 'F2', 6309), ('Rep1', 'W1', 'F2', 6310)]	[[ 48816.] [ 30894.] [ 47805.] [ 52427.] [ 56186.] [ 50802.] [ 46840.] [ 48254.] [ 52744.] [ 48193.] [ 51343.] [ 51158.] [ 54091.] [ 50706.] [ 45399.] [ 46139.] [ 51156.] [ 47283.] [ 52155.] [ 49564.] [ 48861.] [ 47556.] [ 48706.] [ 57092.] [ 71633.] [ 79550.] [ 87955.] [101495.] [106452.] [127848.] [125794.] [146015.] [151374.] [125477.] [159995.] [181650.] [176272.] [189006.] [209536.] [207725.…	[[ 2849.] [ 3678.] [ 7661.] [ 7550.] [ 8373.] [ 9303.] [10201.] [10749.] [11117.] [11642.] [12776.] [14630.] [15941.] [15685.] [18778.] [20310.] [22133.] [22461.] [25999.] [25826.] [26031.] [29632.] [32458.] [31260.] [31479.] [27327.] [20677.] [15923.] [11400.] [10656.] [ 9253.] [ 8132.] [ 9047.] [ 6469.] [10267.] [ 9353.] [ 8073.] [ 8320.] [ 8064.] [ 8022.] [ 8022.] [ 5737.] [ 6733.] [ 7579.] [1…	[[ 617531.] [ 587555.] [ 903576.] [ 892749.] [ 899224.] [ 886767.] [ 947037.] [ 986147.] [1003318.] [ 999493.] [1019766.] [ 978084.] [ 967977.] [ 999221.] [1015639.] [ 966421.] [ 985165.] [ 986657.] [ 976562.] [1008082.] [1018781.] [1024017.] [1024581.] [1039853.] [1065301.] [1054473.] [1055333.] [1059446.] [1069939.] [1102266.] [1047462.] [1116765.] [1139370.] [ 888944.] [1130917.] [1114790.] [1…	[[ 55.] [ 69.] [143.] [138.] [143.] [154.] [159.] [164.] [159.] [150.] [165.] [162.] [151.] [147.] [160.] [153.] [157.] [155.] [156.] [161.] [161.] [165.] [168.] [176.] [184.] [177.] [190.] [196.] [195.] [203.] [188.] [197.] [206.] [154.] [214.] [204.] [185.] [196.] [199.] [186.] [154.] [143.] [153.] [162.] [230.] [242.] [244.] [188.] [203.] [189.] [157.] [189.] [182.] [197.] [199.] [206.] [201.]…	[[ 94.] [ 95.] [ 96.] [ 97.] [ 98.] [ 99.] [100.] [101.] [102.] [103.] [104.] [105.] [106.] [107.] [108.] [109.] [110.] [111.] [112.] [113.] [114.] [115.] [116.] [117.] [118.] [119.] [120.] [121.] [122.] [123.] [124.] [125.] [126.] [127.] [128.] [129.] [130.] [131.] [132.] [133.] [134.] [135.] [136.] [137.] [138.] [139.] [140.] [141.] [142.] [143.] [144.] [145.] [146.] [147.] [148.] [149.] [150.]…	[[[227.44418335 297.52774048]] [[230.54350281 291.83685303]] [[230.33216858 295.33215332]] [[230.63768005 293.84057617]] [[231.50698853 295.80767822]] [[229.72727966 292.2727356 ]] [[229.19181824 289.35534668]] [[229.37194824 289.50610352]] [[228.2232666 288.04718018]] [[229.44000244 289.38000488]] [[228.91818237 289.38485718]] [[228.3888855 290.66049194]] [[229.14237976 290.42715454]] [[229.4319…		False	False		True
Rep1	W1	F2	6379	6299.0	4ABB	4.0	6.25	4.835305625236623	False	('Rep1', 'W1', 'F2', 6359)	('Rep1', 'W1', 'F2', 6381)	[]	[]	[[96876.] [22396.] [51854.] [38380.] [34948.] [40696.] [40163.] [37219.] [33289.] [39350.] [34544.] [30260.] [41794.] [45273.] [41903.] [51215.] [57652.] [49039.] [59326.] [65213.] [67938.] [65369.] [58863.] [74350.] [73676.] [76744.]]	[[ 2561.] [ 3111.] [ 6783.] [ 6654.] [ 6879.] [ 8592.] [ 7637.] [ 8137.] [ 8852.] [ 9142.] [11260.] [10341.] [14999.] [15392.] [15291.] [13171.] [16111.] [16706.] [18120.] [22336.] [22596.] [22018.] [23632.] [26398.] [26115.] [23881.]]	[[554927.] [248196.] [643095.] [634114.] [648265.] [658824.] [603391.] [637641.] [643843.] [679626.] [645893.] [520603.] [675144.] [703390.] [645590.] [628387.] [773761.] [650067.] [639384.] [671791.] [695720.] [674799.] [694576.] [757683.] [744410.] [724538.]]	[[ 54.] [ 57.] [134.] [134.] [139.] [140.] [136.] [124.] [122.] [129.] [141.] [106.] [146.] [152.] [135.] [126.] [129.] [133.] [131.] [142.] [147.] [150.] [157.] [175.] [171.] [167.]]	[[157.] [158.] [159.] [160.] [161.] [162.] [163.] [164.] [165.] [166.] [167.] [168.] [169.] [170.] [171.] [172.] [173.] [174.] [175.] [176.] [177.] [178.] [179.] [180.] [181.] [182.]]	[[[213.33131409 296.94827271]] [[223.70217896 296.50418091]] [[229.14178467 292.86566162]] [[233.46269226 288.24627686]] [[233.30575562 286.6151123 ]] [[237.86428833 287.65713501]] [[238.56617737 286.77941895]] [[233.64515686 288.69354248]] [[227.16394043 291.86886597]] [[221.08914185 292.57751465]] [[219.62057495 290.5425415 ]] [[220.33357239 290.63674927]] [[221.33561707 289.76712036]] [[226. 2…		False	False		False
Rep1	W1	F2	6381	6299.0	4ABA	4.0	6.25	4.98991024408838	False	('Rep1', 'W1', 'F2', 6359)	('Rep1', 'W1', 'F2', 6379)	[]	[]	[[57106.] [26968.] [35351.] [27080.] [27543.] [22929.] [34034.] [32621.] [25789.] [36377.] [37065.] [39684.] [39024.] [82115.] [56418.] [62994.] [79048.] [74406.] [46092.] [41711.] [51559.] [46926.] [48037.] [52464.] [48183.] [52247.]]	[[ 3641.] [ 3769.] [ 5687.] [ 6761.] [ 6590.] [ 5920.] [ 6552.] [ 8809.] [ 8234.] [ 9339.] [11893.] [13951.] [15729.] [20384.] [21690.] [21886.] [26786.] [29133.] [32610.] [33512.] [35890.] [34602.] [36322.] [36783.] [31443.] [25957.]]	[[ 678935.] [ 375402.] [ 674445.] [ 685229.] [ 689524.] [ 548169.] [ 676326.] [ 712781.] [ 732091.] [ 744508.] [ 764174.] [ 768072.] [ 771644.] [1034625.] [ 806488.] [ 908808.] [ 924246.] [ 960192.] [ 856836.] [ 838999.] [ 837334.] [ 839785.] [ 866208.] [ 865142.] [ 830904.] [ 811729.]]	[[ 72.] [ 66.] [126.] [130.] [141.] [108.] [131.] [145.] [145.] [143.] [154.] [155.] [156.] [182.] [163.] [166.] [163.] [173.] [170.] [158.] [159.] [165.] [166.] [177.] [158.] [153.]]	[[157.] [158.] [159.] [160.] [161.] [162.] [163.] [164.] [165.] [166.] [167.] [168.] [169.] [170.] [171.] [172.] [173.] [174.] [175.] [176.] [177.] [178.] [179.] [180.] [181.] [182.]]	[[[206.38601685 282.25637817]] [[204.79769897 283.08822632]] [[203.6111145 285.5 ]] [[202.71537781 285.14614868]] [[201.93261719 284.43615723]] [[203.02262878 284.63192749]] [[201.67556763 284.11831665]] [[200.8999939 286.14138794]] [[200.63102722 286.08621216]] [[196.9755249 285.77972412]] [[194.26623535 286. ]] [[193.71290588 287.19030762]] [[195.78846741 289.38461304]] [[194.10440063 290.67581…		False	False		False
Rep1	W1	F2	6423	3.0	2A	2.0	4.5	1.691357116094845	False	('Rep1', 'W1', 'F2', 3)	('Rep1', 'W1', 'F2', 6424)	[]	[]	[[ 91448.] [ 56245.] [ 53988.] [ 58376.] [ 72828.] [ 68321.] [ 82082.] [ 83480.] [ 64408.] [ 53553.] [ 52413.] [ 43533.] [ 43196.] [ 89384.] [ 89506.] [ 91498.] [ 66011.] [ 87279.] [142493.]]	[[ 4009.] [ 3780.] [ 5650.] [ 9187.] [11356.] [13426.] [13398.] [15776.] [15380.] [14178.] [12619.] [ 7249.] [ 7503.] [11993.] [11317.] [10656.] [ 7358.] [ 7702.] [ 7989.]]	[[ 818915.] [ 695770.] [ 877170.] [ 958969.] [ 892782.] [ 831696.] [ 788394.] [ 857286.] [ 742220.] [ 801799.] [ 860134.] [ 645231.] [ 633627.] [1079439.] [1007428.] [1007167.] [ 682183.] [ 811650.] [1125932.]]	[[ 68.] [ 79.] [ 99.] [144.] [133.] [152.] [146.] [170.] [171.] [204.] [221.] [160.] [159.] [216.] [234.] [261.] [209.] [211.] [186.]]	[[51.] [52.] [53.] [54.] [55.] [56.] [57.] [58.] [59.] [60.] [61.] [62.] [63.] [64.] [65.] [66.] [67.] [68.] [69.]]	[[[253.44487 214.69630432]] [[259.30053711 211.93016052]] [[255.92778015 214.21221924]] [[255.33332825 214.965271 ]] [[260.70755005 214.38261414]] [[270.97698975 208.7041626 ]] [[276.94021606 209.25756836]] [[283.21762085 204.68255615]] [[274.76126099 205.19895935]] [[267.58822632 205.09313965]] [[260.82580566 207.24661255]] [[260.74002075 204.39308167]] [[262.76016235 202.47041321]] [[264.731475…		True	False		True
Rep1	W1	F2	6424	3.0	2B	2.0	4.25	2.0146951808092606	False	('Rep1', 'W1', 'F2', 3)	('Rep1', 'W1', 'F2', 6423)	[]	[]	[[ 81400.] [ 64445.] [ 51077.] [ 44357.] [ 47242.] [ 45339.] [ 41727.] [ 50471.] [ 45147.] [ 57395.] [ 54116.] [ 55959.] [ 63218.] [ 71978.] [ 80607.] [ 82707.] [103909.] [123101.]]	[[ 2327.] [ 4202.] [ 7338.] [ 6115.] [ 7482.] [ 9770.] [ 7781.] [ 9945.] [12333.] [12972.] [12041.] [11311.] [ 9349.] [ 6628.] [ 7538.] [ 6804.] [ 6658.] [ 8836.]]	[[ 735194.] [ 894477.] [ 858877.] [ 802895.] [ 852415.] [ 754453.] [ 703210.] [ 722498.] [ 752450.] [ 873634.] [ 831447.] [ 890008.] [ 922577.] [ 949377.] [ 931723.] [1000709.] [1010152.] [1054227.]]	[[ 54.] [ 85.] [ 92.] [103.] [132.] [166.] [155.] [141.] [151.] [178.] [181.] [178.] [181.] [172.] [183.] [183.] [193.] [193.]]	[[51.] [52.] [53.] [54.] [55.] [56.] [57.] [58.] [59.] [60.] [61.] [62.] [63.] [64.] [65.] [66.] [67.] [68.]]	[[[255.32122803 225.42178345]] [[256.28271484 221.62969971]] [[262.56051636 220.02507019]] [[268.4125061 217.12666321]] [[267.69696045 223.53030396]] [[271.3795166 222.6204834 ]] [[275.97540283 222.10647583]] [[277.7666626 218.26350403]] [[273.10778809 218.65843201]] [[265.17416382 219.23596191]] [[264.3453064 223.11326599]] [[262.52246094 221.60112 ]] [[264.52761841 217.89779663]] [[265.92440796…		True	False		True
Rep1	W1	F2	6503	5.0	3AA	3.0	12.25	1.4972688705131019	True	('Rep1', 'W1', 'F2', 151)	('Rep1', 'W1', 'F2', 1423)	[('Rep1', 'W1', 'F2', 6630), ('Rep1', 'W1', 'F2', 6628)]	[('Rep1', 'W1', 'F2', 6681), ('Rep1', 'W1', 'F2', 6682)]	[[ 50139.] [ 26213.] [ 33608.] [ 56304.] [ 48909.] [ 50434.] [ 53041.] [102643.] [ 33958.] [ 32696.] [ 36004.] [ 39980.] [ 38509.] [ 47982.] [ 66195.] [ 77240.] [ 80181.] [ 76494.] [101523.] [108934.] [121496.] [150985.] [135487.] [165175.] [148637.] [185999.] [189953.] [178323.] [181693.] [218563.] [204411.] [233051.] [214350.] [207586.] [215129.] [208148.] [237445.] [143054.] [220507.] [239815.…	[[ 2610.] [ 3564.] [ 5841.] [10830.] [12184.] [13386.] [14065.] [13113.] [11566.] [11569.] [11319.] [ 8302.] [ 6958.] [ 5519.] [ 5874.] [ 6200.] [ 7019.] [ 5517.] [ 5986.] [ 7185.] [ 9211.] [12143.] [ 6622.] [10893.] [ 5862.] [11307.] [ 7696.] [ 7820.] [ 7131.] [ 7917.] [ 8387.] [ 7309.] [ 6319.] [ 6336.] [ 6573.] [ 7544.] [ 7962.] [ 5046.] [10159.] [ 9975.] [ 6256.] [ 7664.] [14169.] [12710.] [1…	[[ 400868.] [ 415690.] [ 321456.] [ 668964.] [ 680627.] [ 754100.] [ 722267.] [1162687.] [ 476257.] [ 467832.] [ 498746.] [ 508999.] [ 468372.] [ 477710.] [ 542831.] [ 605675.] [ 599496.] [ 506376.] [ 587197.] [ 578759.] [ 641424.] [ 858033.] [ 659028.] [ 973643.] [ 634771.] [ 878908.] [ 737318.] [ 701150.] [ 682060.] [ 706887.] [ 690054.] [ 745820.] [ 699793.] [ 701875.] [ 712320.] [ 739421.] [ …	[[ 55.] [ 84.] [ 98.] [142.] [149.] [165.] [146.] [163.] [154.] [152.] [143.] [140.] [140.] [139.] [168.] [166.] [166.] [142.] [161.] [166.] [199.] [187.] [178.] [228.] [176.] [201.] [192.] [183.] [182.] [202.] [185.] [194.] [183.] [179.] [174.] [182.] [204.] [139.] [229.] [237.] [160.] [168.] [215.] [200.] [190.] [208.] [179.] [299.] [134.] [ 92.]]	[[ 80.] [ 81.] [ 82.] [ 83.] [ 84.] [ 85.] [ 86.] [ 87.] [ 88.] [ 89.] [ 90.] [ 91.] [ 92.] [ 93.] [ 94.] [ 95.] [ 96.] [ 97.] [ 98.] [ 99.] [100.] [101.] [102.] [103.] [104.] [105.] [106.] [107.] [108.] [109.] [110.] [111.] [112.] [113.] [114.] [115.] [116.] [117.] [118.] [119.] [120.] [121.] [122.] [123.] [124.] [125.] [126.] [127.] [128.] [129.]]	[[[283.9831543 233.76513672]] [[278.58334351 233.94047546]] [[287.36630249 238.0189209 ]] [[289.75350952 236.16197205]] [[290.4798584 238.16442871]] [[289.26968384 241.11212158]] [[290.82876587 243.31506348]] [[288.4815979 243.8006134 ]] [[287.97622681 244.86425781]] [[290.47485352 244.38546753]] [[292.49301147 242.64685059]] [[288.86428833 239.98571777]] [[287.52856445 238.69999695]] [[283.26977…		False	False	2.4739583333333357	True
Rep1	W1	F2	6580	5.0	5ABAB	5.0	0.5		False	('Rep1', 'W1', 'F2', 3295)	('Rep1', 'W1', 'F2', 6582)	[]	[]	[[35379.] [29509.] [27128.]]	[[3979.] [5691.] [6465.]]	[[414005.] [404606.] [382438.]]	[[ 83.] [ 93.] [117.]]	[[174.] [175.] [176.]]	[[[306.62438965 217.411026 ]] [[302.22290039 216.60700989]] [[302.74069214 214.645401 ]]]		False	False		True
Rep1	W1	F2	6582	5.0	5ABAA	5.0	2.0	1.5860097836523275	False	('Rep1', 'W1', 'F2', 3295)	('Rep1', 'W1', 'F2', 6580)	[]	[]	[[40185.] [24660.] [20791.] [30220.] [22775.] [28780.] [24023.] [26826.] [24331.]]	[[2941.] [3253.] [4821.] [5920.] [5359.] [4630.] [7063.] [7005.] [7324.]]	[[423434.] [402936.] [374298.] [412070.] [356443.] [386405.] [360960.] [378463.] [366475.]]	[[ 91.] [102.] [101.] [131.] [105.] [111.] [105.] [112.] [112.]]	[[174.] [175.] [176.] [177.] [178.] [179.] [180.] [181.] [182.]]	[[[319.42825317 223.73631287]] [[315.07843018 226.6862793 ]] [[312.42080688 226.20297241]] [[307.71569824 222.54627991]] [[309.75714111 224.02380371]] [[307.53604126 226.0405426 ]] [[310.20477295 224.33808899]] [[309.16964722 223.52677917]] [[308.66070557 221.47322083]]]		False	False		True
Rep1	W1	F2	6583	5.0	4ABB	4.0	12.25	2.0512790140830752	False	('Rep1', 'W1', 'F2', 1423)	('Rep1', 'W1', 'F2', 3295)	[]	[('Rep1', 'W1', 'F2', 6630), ('Rep1', 'W1', 'F2', 6628)]	[[ 37385.] [ 38506.] [ 23926.] [ 42397.] [ 48422.] [ 25892.] [ 26937.] [ 36582.] [ 76773.] [ 66836.] [ 80102.] [ 50484.] [ 48801.] [ 62838.] [ 72986.] [ 75059.] [ 86645.] [ 92795.] [104622.] [111858.] [122987.] [132558.] [128005.] [148457.] [155676.] [180942.] [229796.] [194775.] [203529.] [225619.] [262280.] [274524.] [307186.] [285610.] [307018.] [346991.] [211847.] [353708.] [282460.] [357224.…	[[ 4265.] [ 6460.] [ 4524.] [ 8195.] [ 8538.] [ 5810.] [ 7060.] [12518.] [17374.] [15605.] [16592.] [12287.] [ 8962.] [10329.] [ 7198.] [ 7056.] [ 9888.] [10527.] [ 9586.] [ 9813.] [10216.] [ 7677.] [ 4998.] [ 6055.] [ 6482.] [ 5673.] [ 6281.] [ 4796.] [ 5632.] [ 4458.] [ 5854.] [ 7175.] [ 7590.] [ 6143.] [ 6982.] [ 9316.] [ 5306.] [11147.] [ 7250.] [ 9532.] [ 6368.] [ 5873.] [ 7343.] [ 6894.] [ …	[[ 443826.] [ 405140.] [ 292420.] [ 508205.] [ 617849.] [ 401114.] [ 411556.] [ 476175.] [ 769498.] [ 766051.] [ 820169.] [ 497356.] [ 409833.] [ 416375.] [ 466316.] [ 444885.] [ 481842.] [ 478479.] [ 502126.] [ 491091.] [ 514677.] [ 504397.] [ 470900.] [ 531481.] [ 505892.] [ 551495.] [ 656390.] [ 518985.] [ 512733.] [ 563991.] [ 629378.] [ 622803.] [ 757778.] [ 595935.] [ 639416.] [1039548.] [ …	[[ 78.] [ 87.] [ 79.] [ 83.] [128.] [107.] [100.] [116.] [140.] [133.] [164.] [142.] [127.] [120.] [129.] [111.] [117.] [121.] [127.] [125.] [134.] [123.] [120.] [137.] [127.] [138.] [165.] [126.] [146.] [142.] [173.] [168.] [177.] [153.] [177.] [185.] [110.] [184.] [143.] [208.] [148.] [170.] [175.] [175.] [172.] [177.] [189.] [192.] [169.] [116.]]	[[133.] [134.] [135.] [136.] [137.] [138.] [139.] [140.] [141.] [142.] [143.] [144.] [145.] [146.] [147.] [148.] [149.] [150.] [151.] [152.] [153.] [154.] [155.] [156.] [157.] [158.] [159.] [160.] [161.] [162.] [163.] [164.] [165.] [166.] [167.] [168.] [169.] [170.] [171.] [172.] [173.] [174.] [175.] [176.] [177.] [178.] [179.] [180.] [181.] [182.]]	[[[289.69180298 248.04302979]] [[284.66998291 248.87321472]] [[285.60940552 247.70777893]] [[288.4397583 243.54818726]] [[288.8515625 242.1796875 ]] [[289.02337646 237.78038025]] [[288.10998535 245.41000366]] [[285.74453735 245.90997314]] [[290.91113281 242.6632843 ]] [[289.61740112 244.13179016]] [[291.04611206 244.71455383]] [[289.35366821 243.82904053]] [[286.48571777 241.10108948]] [[281.4083…		False	False		True
Rep1	W1	F2	6628	5.0	4AAB	4.0	12.25	11.762892170288218	True	('Rep1', 'W1', 'F2', 6503)	('Rep1', 'W1', 'F2', 6630)	[('Rep1', 'W1', 'F2', 6814), ('Rep1', 'W1', 'F2', 5780)]	[('Rep1', 'W1', 'F2', 3295), ('Rep1', 'W1', 'F2', 6583)]	[[ 35620.] [ 40167.] [ 33329.] [ 55577.] [ 36828.] [ 53994.] [ 26981.] [ 32731.] [ 39543.] [ 46864.] [ 48196.] [ 60879.] [ 87088.] [ 51113.] [ 44784.] [ 59155.] [ 79150.] [ 88571.] [ 99815.] [ 99788.] [107392.] [114121.] [117877.] [116161.] [123380.] [119439.] [127879.] [122167.] [130400.] [132310.] [135283.] [147403.] [151746.] [150084.] [160442.] [156718.] [202452.] [197561.] [198038.] [124600.…	[[ 4897.] [ 6000.] [ 5873.] [ 8200.] [ 5006.] [ 8801.] [ 6496.] [ 7265.] [ 8328.] [ 8339.] [ 5312.] [ 5445.] [ 6955.] [ 4047.] [ 3668.] [ 4410.] [ 3403.] [ 3586.] [ 5005.] [ 4336.] [ 4934.] [ 4623.] [ 3937.] [ 4742.] [ 5567.] [ 3261.] [ 4766.] [ 5073.] [ 4781.] [ 4487.] [ 3980.] [ 5244.] [ 5095.] [ 4544.] [ 5365.] [ 5227.] [ 7066.] [ 5355.] [ 6378.] [ 3635.] [ 6179.] [ 9734.] [ 4782.] [ 4847.] [ …	[[ 340065.] [ 398432.] [ 361054.] [ 514948.] [ 392602.] [ 500691.] [ 335371.] [ 372811.] [ 419636.] [ 441384.] [ 367551.] [ 380680.] [ 528232.] [ 325348.] [ 269772.] [ 371077.] [ 397756.] [ 417421.] [ 440191.] [ 408119.] [ 423632.] [ 460141.] [ 437389.] [ 459306.] [ 452944.] [ 434305.] [ 443933.] [ 431529.] [ 437792.] [ 448931.] [ 451039.] [ 456554.] [ 532935.] [ 445048.] [ 474486.] [ 428576.] [ …	[[ 71.] [ 86.] [115.] [119.] [104.] [134.] [ 95.] [106.] [119.] [124.] [ 98.] [108.] [157.] [ 99.] [ 82.] [102.] [ 98.] [101.] [114.] [111.] [117.] [114.] [110.] [125.] [123.] [118.] [122.] [116.] [116.] [124.] [126.] [130.] [127.] [129.] [133.] [124.] [166.] [157.] [151.] [100.] [142.] [192.] [126.] [122.] [149.] [156.] [205.] [132.] [153.] [106.]]	[[130.] [131.] [132.] [133.] [134.] [135.] [136.] [137.] [138.] [139.] [140.] [141.] [142.] [143.] [144.] [145.] [146.] [147.] [148.] [149.] [150.] [151.] [152.] [153.] [154.] [155.] [156.] [157.] [158.] [159.] [160.] [161.] [162.] [163.] [164.] [165.] [166.] [167.] [168.] [169.] [170.] [171.] [172.] [173.] [174.] [175.] [176.] [177.] [178.] [179.]]	[[[296.91760254 260.54574585]] [[283.37701416 258.4005127 ]] [[277.0222168 259.45199585]] [[275.56723022 254.39915466]] [[273.58654785 255.95191956]] [[272.38409424 258.45477295]] [[274.75262451 256.48947144]] [[274.90567017 258.30187988]] [[275.90335083 258.50839233]] [[273.79092407 259.45144653]] [[268.3163147 255.479599 ]] [[272.07043457 260.24746704]] [[275.16598511 259.19030762]] [[280.05554…		False	False	2.008928571428573	True
Rep1	W1	F2	6630	5.0	4AAA	4.0	4.75	2.0289888118664257	False	('Rep1', 'W1', 'F2', 6503)	('Rep1', 'W1', 'F2', 6628)	[]	[('Rep1', 'W1', 'F2', 3295), ('Rep1', 'W1', 'F2', 6583)]	[[ 30131.] [ 29516.] [ 25878.] [ 44335.] [ 37540.] [ 46207.] [ 34976.] [ 40708.] [ 44161.] [ 41031.] [ 41739.] [ 46198.] [ 50634.] [ 56513.] [ 53293.] [ 43494.] [ 61735.] [ 70252.] [ 88355.] [119353.]]	[[ 3203.] [ 4430.] [ 3904.] [ 8955.] [ 7859.] [10352.] [ 9873.] [ 9251.] [12447.] [10908.] [10128.] [ 8195.] [ 6999.] [ 6987.] [ 7195.] [ 3951.] [ 6229.] [ 5614.] [ 5571.] [ 6871.]]	[[308770.] [357432.] [340238.] [507831.] [411136.] [483779.] [434640.] [410590.] [455354.] [392911.] [429692.] [373891.] [370722.] [442738.] [405124.] [300469.] [436271.] [480264.] [535123.] [668082.]]	[[ 70.] [ 95.] [ 93.] [175.] [148.] [173.] [163.] [166.] [191.] [184.] [170.] [169.] [144.] [196.] [164.] [ 92.] [153.] [167.] [161.] [169.]]	[[130.] [131.] [132.] [133.] [134.] [135.] [136.] [137.] [138.] [139.] [140.] [141.] [142.] [143.] [144.] [145.] [146.] [147.] [148.] [149.]]	[[[295.69451904 249.18904114]] [[284.69775391 244.20722961]] [[284.47079468 234.94697571]] [[288.07913208 224.50289917]] [[280.56134033 222.0776825 ]] [[278.91867065 223.22787476]] [[283.65982056 222.37846375]] [[287.4730835 224.53242493]] [[287.52401733 219.68734741]] [[291.97662354 222.87705994]] [[285.87579346 219.05923462]] [[292.26535034 225.65008545]] [[289.1697998 219.86833191]] [[293.3351…		False	False		True
Rep1	W1	F2	6681	5.0	3BA	3.0	14.75	2.37388167402377	True	('Rep1', 'W1', 'F2', 154)	('Rep1', 'W1', 'F2', 6682)	[('Rep1', 'W1', 'F2', 3109), ('Rep1', 'W1', 'F2', 3108)]	[('Rep1', 'W1', 'F2', 6503), ('Rep1', 'W1', 'F2', 1423)]	[[ 44869.] [ 32305.] [ 30139.] [ 24870.] [ 41018.] [ 35356.] [ 34773.] [ 33623.] [ 28893.] [ 36636.] [ 50119.] [ 38384.] [ 37083.] [ 37641.] [ 50320.] [ 53971.] [ 58526.] [ 70780.] [ 80381.] [ 96029.] [104116.] [119611.] [125261.] [126602.] [130179.] [139217.] [134657.] [141436.] [136277.] [145586.] [159336.] [155798.] [159389.] [167261.] [184735.] [177663.] [189804.] [197086.] [215790.] [203714.…	[[ 2736.] [ 3879.] [ 4197.] [ 5294.] [ 6188.] [ 7941.] [ 7819.] [ 9364.] [10202.] [14691.] [14802.] [13566.] [11040.] [ 8382.] [ 6953.] [ 5324.] [ 4874.] [ 5047.] [ 5636.] [ 4494.] [ 4727.] [ 6224.] [ 5296.] [ 5884.] [ 5874.] [ 5634.] [ 5450.] [ 5738.] [ 6423.] [ 6784.] [ 5994.] [ 6207.] [ 7448.] [ 7276.] [ 7080.] [ 7059.] [ 7270.] [ 6447.] [ 7078.] [ 7078.] [ 5226.] [ 7288.] [ 7639.] [ 6935.] [ …	[[ 451212.] [ 490482.] [ 488726.] [ 460601.] [ 517586.] [ 496786.] [ 440764.] [ 429562.] [ 427965.] [ 493766.] [ 495579.] [ 500607.] [ 514384.] [ 472701.] [ 504984.] [ 538396.] [ 525948.] [ 561158.] [ 566532.] [ 556839.] [ 560566.] [ 576817.] [ 575215.] [ 592807.] [ 585681.] [ 609783.] [ 601784.] [ 616893.] [ 632956.] [ 648322.] [ 666599.] [ 650644.] [ 682918.] [ 673824.] [ 693747.] [ 702593.] [ …	[[ 54.] [ 95.] [ 95.] [103.] [119.] [111.] [104.] [106.] [104.] [117.] [118.] [117.] [112.] [106.] [114.] [127.] [122.] [131.] [136.] [136.] [131.] [140.] [142.] [145.] [142.] [149.] [148.] [156.] [153.] [167.] [174.] [171.] [180.] [188.] [182.] [179.] [185.] [189.] [180.] [186.] [152.] [182.] [169.] [183.] [185.] [182.] [186.] [181.] [193.] [193.] [198.] [190.] [194.] [206.] [216.] [187.] [174.]…	[[ 68.] [ 69.] [ 70.] [ 71.] [ 72.] [ 73.] [ 74.] [ 75.] [ 76.] [ 77.] [ 78.] [ 79.] [ 80.] [ 81.] [ 82.] [ 83.] [ 84.] [ 85.] [ 86.] [ 87.] [ 88.] [ 89.] [ 90.] [ 91.] [ 92.] [ 93.] [ 94.] [ 95.] [ 96.] [ 97.] [ 98.] [ 99.] [100.] [101.] [102.] [103.] [104.] [105.] [106.] [107.] [108.] [109.] [110.] [111.] [112.] [113.] [114.] [115.] [116.] [117.] [118.] [119.] [120.] [121.] [122.] [123.] [124.]…	[[[267.36987305 250.77412415]] [[269.61578369 248.30000305]] [[275.59472656 249.00526428]] [[275.48059082 251.82038879]] [[273.30673218 253.00419617]] [[272.13064575 252.36486816]] [[276.48077393 251.04808044]] [[276.06604004 252.09434509]] [[275.06732178 252.30769348]] [[274.13247681 250.5 ]] [[271.83898926 252.44067383]] [[268.277771 250.71366882]] [[265.35714722 250.07142639]] [[267.35848999 2…		False	False		True
Rep1	W1	F2	6682	5.0	3BB	3.0	12.75	2.674227967857048	True	('Rep1', 'W1', 'F2', 154)	('Rep1', 'W1', 'F2', 6681)	[('Rep1', 'W1', 'F2', 6735), ('Rep1', 'W1', 'F2', 6736)]	[('Rep1', 'W1', 'F2', 6503), ('Rep1', 'W1', 'F2', 1423)]	[[ 37484.] [ 22508.] [ 35203.] [ 24324.] [ 30267.] [ 32477.] [ 39079.] [ 28243.] [ 32959.] [ 30212.] [ 32963.] [ 34762.] [ 41723.] [ 36701.] [ 35989.] [ 30622.] [ 46242.] [ 51352.] [ 56114.] [ 54896.] [ 62194.] [ 55764.] [ 64326.] [ 69588.] [ 77447.] [ 77712.] [ 88852.] [ 92633.] [ 60816.] [ 69080.] [108526.] [ 71807.] [108580.] [107772.] [102863.] [ 94040.] [120326.] [ 93248.] [130161.] [120339.…	[[ 3238.] [ 4176.] [ 7787.] [ 7882.] [ 8036.] [ 9375.] [11321.] [13109.] [12629.] [12672.] [13923.] [15370.] [14545.] [11033.] [ 5662.] [ 4234.] [ 5684.] [ 7212.] [ 5966.] [ 4310.] [ 7237.] [ 5553.] [ 5754.] [ 5495.] [ 7817.] [ 6310.] [ 7442.] [ 6925.] [ 4458.] [ 4262.] [ 7337.] [ 5276.] [ 6279.] [ 9275.] [ 6022.] [ 6105.] [ 5977.] [ 6532.] [ 6779.] [ 7274.] [ 7382.] [ 8391.] [ 7980.] [ 6196.] [ …	[[466879.] [310802.] [423924.] [341687.] [390464.] [420500.] [442743.] [405810.] [409448.] [415050.] [413981.] [480469.] [544788.] [471366.] [397829.] [348224.] [481508.] [454887.] [494672.] [413911.] [516650.] [477654.] [515382.] [549876.] [559463.] [590037.] [566174.] [546807.] [415030.] [487017.] [598070.] [462236.] [575977.] [633661.] [574336.] [550381.] [641637.] [508958.] [631223.] [686682.…	[[ 73.] [110.] [165.] [156.] [159.] [163.] [156.] [184.] [178.] [169.] [172.] [186.] [192.] [157.] [100.] [103.] [172.] [170.] [173.] [123.] [192.] [144.] [156.] [186.] [186.] [162.] [178.] [153.] [120.] [140.] [196.] [145.] [189.] [234.] [175.] [156.] [190.] [153.] [186.] [189.] [179.] [227.] [191.] [169.] [142.] [204.] [209.] [192.] [231.] [228.] [299.] [ 98.]]	[[ 68.] [ 69.] [ 70.] [ 71.] [ 72.] [ 73.] [ 74.] [ 75.] [ 76.] [ 77.] [ 78.] [ 79.] [ 80.] [ 81.] [ 82.] [ 83.] [ 84.] [ 85.] [ 86.] [ 87.] [ 88.] [ 89.] [ 90.] [ 91.] [ 92.] [ 93.] [ 94.] [ 95.] [ 96.] [ 97.] [ 98.] [ 99.] [100.] [101.] [102.] [103.] [104.] [105.] [106.] [107.] [108.] [109.] [110.] [111.] [112.] [113.] [114.] [115.] [116.] [117.] [118.] [119.]]	[[[275.1368103 264.13867188]] [[281.60153198 264.95425415]] [[285.01547241 263.76699829]] [[286.89660645 267.97766113]] [[288.12271118 270.22598267]] [[288.55715942 269.21017456]] [[288.79916382 268.2338562 ]] [[294.72799683 274.06311035]] [[292.07400513 275.37109375]] [[294.57797241 273.03781128]] [[295.53030396 276.69378662]] [[292.3371582 275.08660889]] [[288.65408325 272.69586182]] [[289.4588…		False	False		True
Rep1	W1	F2	6735	5.0	4BBA	4.0	12.5	2.755161929344809	True	('Rep1', 'W1', 'F2', 6682)	('Rep1', 'W1', 'F2', 6736)	[('Rep1', 'W1', 'F2', 5207), ('Rep1', 'W1', 'F2', 6755)]	[('Rep1', 'W1', 'F2', 3109), ('Rep1', 'W1', 'F2', 3108)]	[[ 38125.] [ 18744.] [ 17054.] [ 21515.] [ 12902.] [ 22485.] [ 21732.] [ 20174.] [ 23161.] [ 23631.] [ 27900.] [ 23340.] [ 35587.] [ 38252.] [ 37787.] [ 38294.] [ 48129.] [ 50782.] [ 64385.] [ 78113.] [ 70214.] [ 88739.] [ 97171.] [ 89588.] [116877.] [ 79639.] [131395.] [113071.] [130952.] [112620.] [133646.] [138010.] [121616.] [119245.] [130958.] [126713.] [150986.] [182227.] [149094.] [162531.…	[[ 2786.] [ 3019.] [ 3017.] [ 4401.] [ 3901.] [ 4299.] [ 5283.] [ 6089.] [ 6854.] [ 6318.] [ 8485.] [ 8910.] [10384.] [ 7951.] [ 8837.] [ 5750.] [ 6107.] [ 4383.] [ 4244.] [ 5740.] [ 4020.] [ 6463.] [ 6757.] [ 5939.] [ 8584.] [ 3997.] [ 7117.] [ 6033.] [ 8064.] [ 7034.] [ 7257.] [ 5283.] [ 6506.] [ 6355.] [ 6375.] [ 5100.] [ 9181.] [ 8754.] [ 6548.] [ 7095.] [ 6948.] [ 7486.] [ 9607.] [ 7306.] [ …	[[395080.] [344872.] [355646.] [354825.] [302505.] [377599.] [349304.] [362876.] [342241.] [299781.] [352137.] [364186.] [420990.] [361570.] [379532.] [315689.] [390171.] [346529.] [411692.] [437938.] [393308.] [533188.] [440375.] [443110.] [549516.] [342005.] [589896.] [495563.] [577883.] [517620.] [538537.] [750771.] [494168.] [479838.] [487051.] [479851.] [602701.] [858377.] [523029.] [562621.…	[[ 71.] [ 86.] [ 93.] [ 96.] [ 86.] [101.] [ 96.] [ 98.] [ 90.] [ 78.] [ 95.] [ 97.] [116.] [ 95.] [ 99.] [ 96.] [103.] [ 92.] [111.] [129.] [106.] [138.] [159.] [151.] [192.] [ 93.] [190.] [148.] [170.] [142.] [163.] [129.] [158.] [145.] [151.] [136.] [194.] [189.] [156.] [161.] [171.] [189.] [193.] [190.] [182.] [182.] [168.] [152.] [213.] [109.] [102.]]	[[120.] [121.] [122.] [123.] [124.] [125.] [126.] [127.] [128.] [129.] [130.] [131.] [132.] [133.] [134.] [135.] [136.] [137.] [138.] [139.] [140.] [141.] [142.] [143.] [144.] [145.] [146.] [147.] [148.] [149.] [150.] [151.] [152.] [153.] [154.] [155.] [156.] [157.] [158.] [159.] [160.] [161.] [162.] [163.] [164.] [165.] [166.] [167.] [168.] [169.] [170.]]	[[[280.61953735 269.48995972]] [[278.32559204 271.52325439]] [[274.6612854 272.3387146 ]] [[274.07290649 272.91665649]] [[275.43023682 273.96511841]] [[275.1534729 274.63861084]] [[270.5 270.22915649]] [[268.88775635 267.7244873 ]] [[270.777771 262.6444397 ]] [[270.92306519 262.44873047]] [[271.43682861 264.16314697]] [[272.89175415 266.6340332 ]] [[273.59481812 268.83621216]] [[270.60525513 267.…		False	False		True
Rep1	W1	F2	6736	5.0	4BBB	4.0	12.0	2.8791953646004225	True	('Rep1', 'W1', 'F2', 6682)	('Rep1', 'W1', 'F2', 6735)	[('Rep1', 'W1', 'F2', 6802), ('Rep1', 'W1', 'F2', 6800)]	[('Rep1', 'W1', 'F2', 3109), ('Rep1', 'W1', 'F2', 3108)]	[[ 39792.] [ 18065.] [ 14994.] [ 18682.] [ 16606.] [ 23448.] [ 19672.] [ 15489.] [ 17757.] [ 23506.] [ 28443.] [ 25511.] [ 26393.] [ 34965.] [ 36205.] [ 44626.] [ 38579.] [ 34028.] [ 47720.] [ 53323.] [ 62139.] [ 60355.] [ 81528.] [ 99749.] [ 94642.] [131731.] [107023.] [108276.] [ 99978.] [154240.] [108769.] [127526.] [115902.] [116040.] [131410.] [134228.] [172245.] [154074.] [177305.] [169320.…	[[ 2467.] [ 3359.] [ 3592.] [ 4443.] [ 4525.] [ 4511.] [ 6514.] [ 4460.] [ 5850.] [ 8643.] [ 9190.] [ 9364.] [ 8487.] [ 8174.] [ 9948.] [ 5187.] [ 5093.] [ 4227.] [ 4093.] [ 4650.] [ 7860.] [ 8077.] [ 9435.] [ 9130.] [ 8392.] [ 9854.] [ 6335.] [ 6149.] [ 5850.] [ 8191.] [ 4061.] [ 4398.] [ 4113.] [ 5383.] [ 7649.] [ 6982.] [10430.] [ 9641.] [ 8348.] [ 8778.] [ 9922.] [ 8926.] [ 9444.] [ 8578.] [ …	[[424812.] [369928.] [335295.] [323834.] [349820.] [346080.] [391606.] [330816.] [352410.] [391805.] [428629.] [382123.] [365530.] [411779.] [477440.] [383887.] [331099.] [293251.] [384674.] [378876.] [460032.] [445728.] [512897.] [519371.] [506423.] [640441.] [545813.] [560172.] [480200.] [747034.] [442917.] [568610.] [481683.] [511530.] [649211.] [618508.] [821210.] [735490.] [786466.] [701128.…	[[ 68.] [ 82.] [ 89.] [ 93.] [ 99.] [104.] [124.] [ 91.] [ 96.] [118.] [132.] [115.] [104.] [115.] [125.] [107.] [104.] [ 92.] [115.] [140.] [183.] [189.] [203.] [189.] [183.] [219.] [160.] [158.] [156.] [176.] [114.] [128.] [118.] [117.] [152.] [147.] [199.] [187.] [194.] [172.] [230.] [224.] [225.] [221.] [222.] [206.] [176.] [206.] [117.]]	[[120.] [121.] [122.] [123.] [124.] [125.] [126.] [127.] [128.] [129.] [130.] [131.] [132.] [133.] [134.] [135.] [136.] [137.] [138.] [139.] [140.] [141.] [142.] [143.] [144.] [145.] [146.] [147.] [148.] [149.] [150.] [151.] [152.] [153.] [154.] [155.] [156.] [157.] [158.] [159.] [160.] [161.] [162.] [163.] [164.] [165.] [166.] [167.] [168.]]	[[[272.02572632 280.11694336]] [[267.23171997 276.26828003]] [[264.46627808 281.61236572]] [[263.67205811 284.34945679]] [[263.3888855 285.02523804]] [[261.59555054 281.50088501]] [[263.74533081 282.62405396]] [[263.20330811 285.00549316]] [[264.11459351 283.20834351]] [[263.91317749 279.99206543]] [[265.18945312 279.09890747]] [[261.8074646 279.10070801]] [[258.84924316 281.34387207]] [[258.5 28…		False	False		True
Rep1	W1	F2	6755	5.0	5BBAB	5.0	1.75	1.257408064063355	False	('Rep1', 'W1', 'F2', 6735)	('Rep1', 'W1', 'F2', 5207)	[]	[('Rep1', 'W1', 'F2', 6802), ('Rep1', 'W1', 'F2', 6800)]	[[21769.] [27213.] [27199.] [31106.] [33767.] [49447.] [59946.] [21552.]]	[[ 3612.] [ 5221.] [ 4880.] [ 6157.] [ 6133.] [10168.] [ 6501.] [ 6231.]]	[[299776.] [332616.] [319143.] [348991.] [353794.] [475440.] [325358.] [278601.]]	[[ 81.] [102.] [ 91.] [101.] [101.] [109.] [101.] [ 80.]]	[[171.] [172.] [173.] [174.] [175.] [176.] [177.] [178.]]	[[[259.36294556 249.37985229]] [[256.3387146 253.64785767]] [[257.52197266 256.00549316]] [[254.62870789 255.76733398]] [[255.05445862 254.88613892]] [[253.75422668 258.81549072]] [[253.14820862 251.55799866]] [[255.75999451 252.01982117]]]		False	False		False
Rep1	W1	F2	6800	5.0	5BBBB	5.0	3.25	2.440173903159823	False	('Rep1', 'W1', 'F2', 6736)	('Rep1', 'W1', 'F2', 6802)	[]	[('Rep1', 'W1', 'F2', 5207), ('Rep1', 'W1', 'F2', 6755)]	[[43787.] [22750.] [20794.] [20106.] [16227.] [21896.] [26774.] [22866.] [29312.] [30363.] [32427.] [29871.] [36648.] [45912.]]	[[ 3153.] [ 4103.] [ 4639.] [ 3892.] [ 5301.] [ 5174.] [ 7876.] [ 6729.] [ 8665.] [ 9450.] [10583.] [ 8574.] [ 7327.] [ 6821.]]	[[450362.] [407567.] [455528.] [439495.] [440527.] [428702.] [476360.] [431912.] [428477.] [489094.] [508612.] [409503.] [422694.] [467173.]]	[[ 73.] [ 88.] [115.] [103.] [111.] [111.] [130.] [110.] [118.] [130.] [143.] [122.] [119.] [130.]]	[[169.] [170.] [171.] [172.] [173.] [174.] [175.] [176.] [177.] [178.] [179.] [180.] [181.] [182.]]	[[[244.9221344 284.57739258]] [[244.14772034 285.20455933]] [[235.95217896 286.29129028]] [[235.95631409 286.10192871]] [[233.40089417 286.46395874]] [[233.36486816 288.02252197]] [[234.3999939 287.03076172]] [[231.87272644 288.52728271]] [[235.6355896 287.64407349]] [[235.80000305 285.85385132]] [[237.10839844 284.14337158]] [[238.47540283 286.13934326]] [[236.77731323 285.74368286]] [[235.5 284…		False	False		True
Rep1	W1	F2	6802	5.0	5BBBA	5.0	3.25	2.827863816129924	False	('Rep1', 'W1', 'F2', 6736)	('Rep1', 'W1', 'F2', 6800)	[]	[('Rep1', 'W1', 'F2', 5207), ('Rep1', 'W1', 'F2', 6755)]	[[39455.] [21122.] [22239.] [20574.] [20523.] [27308.] [35316.] [58686.] [47798.] [35461.] [30642.] [31688.] [40078.] [45903.]]	[[ 2958.] [ 3790.] [ 4267.] [ 4778.] [ 5189.] [ 6226.] [ 9572.] [10782.] [12827.] [12721.] [13031.] [13980.] [14069.] [13331.]]	[[416205.] [470608.] [443609.] [460340.] [463492.] [426856.] [529380.] [740587.] [551054.] [492828.] [499775.] [457127.] [480950.] [513650.]]	[[ 65.] [100.] [108.] [118.] [113.] [105.] [156.] [147.] [158.] [138.] [138.] [128.] [133.] [141.]]	[[169.] [170.] [171.] [172.] [173.] [174.] [175.] [176.] [177.] [178.] [179.] [180.] [181.] [182.]]	[[[256.96279907 279.8586731 ]] [[255.33999634 282.8500061 ]] [[251.54629517 285.41665649]] [[251.05932617 286.12710571]] [[250.3584137 283.4822998 ]] [[253.22381592 278.98571777]] [[253.84025574 279.68084717]] [[251.5748291 278.88095093]] [[254.23649597 277.17092896]] [[252.38372803 279.03549194]] [[257.18115234 276.42028809]] [[257.0546875 275.828125 ]] [[255.31710815 277.30511475]] [[259.358154…		False	False		True
Rep1	W1	F2	6814	5.0	5AABA	5.0	0.5		False	('Rep1', 'W1', 'F2', 6628)	('Rep1', 'W1', 'F2', 5780)	[]	[]	[[35325.] [15436.] [25166.]]	[[2588.] [3147.] [5516.]]	[[337641.] [283049.] [230424.]]	[[60.] [71.] [66.]]	[[180.] [181.] [182.]]	[[[270.66925049 248.11090088]] [[269.08468628 247.28424072]] [[266.19995117 245.38723755]]]		False	False		True
Rep1	W1	F2	6817	5.0	5BABB	5.0	0.5		False	('Rep1', 'W1', 'F2', 3108)	('Rep1', 'W1', 'F2', 5770)	[]	[('Rep1', 'W1', 'F2', 5922), ('Rep1', 'W1', 'F2', 5917)]	[[86829.] [37069.] [31603.]]	[[2257.] [2258.] [5256.]]	[[343407.] [201077.] [431451.]]	[[51.] [43.] [92.]]	[[180.] [181.] [182.]]	[[[246.03656006 211.78222656]] [[241.63020325 210.24888611]] [[236.26086426 208.63043213]]]		False	False		False
Rep1	W1	F2	6934	7.0	3BA	3.0	13.5	1.7652627391808573	True	('Rep1', 'W1', 'F2', 945)	('Rep1', 'W1', 'F2', 6935)	[('Rep1', 'W1', 'F2', 6981), ('Rep1', 'W1', 'F2', 6982)]	[('Rep1', 'W1', 'F2', 7049), ('Rep1', 'W1', 'F2', 7050)]	[[ 52031.] [ 25847.] [ 26162.] [ 27711.] [ 23231.] [ 24841.] [ 21206.] [ 27444.] [ 32478.] [ 28515.] [ 42585.] [ 34252.] [ 56408.] [ 55704.] [ 71922.] [ 61840.] [ 77632.] [ 57941.] [ 73872.] [109812.] [ 86471.] [ 79531.] [ 92560.] [ 87882.] [ 57854.] [ 76848.] [ 89736.] [ 88358.] [ 89454.] [ 91138.] [ 98761.] [ 86844.] [116077.] [150283.] [114148.] [130175.] [117281.] [139470.] [153112.] [133170.…	[[ 3183.] [ 4373.] [ 4570.] [ 5192.] [ 5435.] [ 5578.] [ 6971.] [ 9201.] [10342.] [ 9499.] [ 9264.] [ 6206.] [ 8044.] [ 6732.] [ 9570.] [ 7616.] [ 9364.] [ 6182.] [ 8531.] [13360.] [ 9434.] [ 9683.] [12544.] [ 8564.] [ 4685.] [ 5195.] [ 5116.] [ 6242.] [ 5952.] [ 5087.] [ 5786.] [ 5644.] [ 9845.] [ 9694.] [ 8133.] [ 8793.] [ 8812.] [ 7961.] [ 9453.] [ 8389.] [ 9305.] [ 9188.] [ 7605.] [12082.] [1…	[[454519.] [422520.] [413935.] [368658.] [341959.] [409333.] [379950.] [409357.] [464344.] [459987.] [422357.] [366446.] [530110.] [486833.] [607881.] [523144.] [566001.] [446293.] [555825.] [678053.] [537199.] [503945.] [542029.] [506138.] [335273.] [434515.] [518774.] [523727.] [569190.] [619315.] [781215.] [428372.] [501716.] [622314.] [527347.] [610941.] [540401.] [638701.] [688519.] [643783.…	[[ 68.] [110.] [111.] [110.] [101.] [115.] [109.] [120.] [155.] [146.] [129.] [112.] [193.] [163.] [152.] [135.] [192.] [134.] [148.] [190.] [146.] [149.] [181.] [177.] [ 99.] [122.] [138.] [136.] [123.] [141.] [107.] [137.] [172.] [216.] [188.] [197.] [182.] [192.] [206.] [170.] [194.] [239.] [179.] [238.] [217.] [209.] [197.] [157.] [180.] [244.] [204.] [233.] [284.] [227.] [ 90.]]	[[109.] [110.] [111.] [112.] [113.] [114.] [115.] [116.] [117.] [118.] [119.] [120.] [121.] [122.] [123.] [124.] [125.] [126.] [127.] [128.] [129.] [130.] [131.] [132.] [133.] [134.] [135.] [136.] [137.] [138.] [139.] [140.] [141.] [142.] [143.] [144.] [145.] [146.] [147.] [148.] [149.] [150.] [151.] [152.] [153.] [154.] [155.] [156.] [157.] [158.] [159.] [160.] [161.] [162.] [163.]]	[[[249.6963501 222.82202148]] [[254.09091187 227.84545898]] [[255.01351929 224.14865112]] [[254. 221.82727051]] [[253.39108276 218.40098572]] [[253.30870056 216.23913574]] [[253.64678955 218.0045929 ]] [[252.8916626 223.32499695]] [[255.18409729 225.72026062]] [[258.33355713 227.06575012]] [[258.59078979 225.1622467 ]] [[256.01321411 219.09877014]] [[257.44281006 217.227005 ]] [[260.69400024 221.…	True	False	False		True
Rep1	W1	F2	6935	7.0	3BB	3.0	16.25	8.097860796388112	True	('Rep1', 'W1', 'F2', 945)	('Rep1', 'W1', 'F2', 6934)	[('Rep1', 'W1', 'F2', 7029), ('Rep1', 'W1', 'F2', 7028)]	[('Rep1', 'W1', 'F2', 7049), ('Rep1', 'W1', 'F2', 7050)]	[[ 44207.] [ 32931.] [ 28282.] [ 57050.] [ 31569.] [ 26650.] [ 24524.] [ 30923.] [ 25484.] [ 34493.] [ 35730.] [ 35149.] [ 40773.] [ 47375.] [ 50466.] [ 38666.] [ 31438.] [ 74464.] [ 57500.] [ 59296.] [104330.] [ 75023.] [ 49345.] [ 49381.] [ 62097.] [115244.] [120830.] [ 88789.] [ 81459.] [107143.] [107031.] [137986.] [121316.] [212997.] [205362.] [234691.] [152867.] [178783.] [164915.] [194396.…	[[ 2937.] [ 4077.] [ 3943.] [ 7226.] [ 5881.] [ 6705.] [ 8071.] [ 9800.] [ 8886.] [ 9026.] [ 8392.] [ 9169.] [ 5960.] [ 6474.] [ 5212.] [ 4611.] [ 2974.] [ 6663.] [ 6576.] [ 4770.] [ 7965.] [ 5892.] [ 3344.] [ 3020.] [ 3435.] [ 6211.] [ 7130.] [ 4635.] [ 3859.] [ 6717.] [ 4522.] [ 8359.] [ 9333.] [15158.] [ 9769.] [12757.] [ 7678.] [10308.] [ 7709.] [10240.] [10310.] [ 5214.] [ 5317.] [ 7118.] [ …	[[ 434692.] [ 465520.] [ 455605.] [ 856805.] [ 421570.] [ 453862.] [ 458641.] [ 447552.] [ 433449.] [ 441358.] [ 467935.] [ 478614.] [ 424221.] [ 490788.] [ 460245.] [ 434935.] [ 278284.] [ 854764.] [ 482291.] [ 430646.] [1050352.] [ 859340.] [ 339262.] [ 322010.] [ 439054.] [1012209.] [1029579.] [ 421111.] [ 390516.] [ 509169.] [ 430254.] [ 644590.] [ 533794.] [1331855.] [1291175.] [1471572.] [ …	[[ 63.] [105.] [113.] [144.] [117.] [125.] [124.] [123.] [117.] [112.] [114.] [120.] [111.] [126.] [114.] [100.] [ 67.] [ 92.] [106.] [108.] [110.] [ 85.] [ 86.] [ 75.] [ 87.] [102.] [108.] [107.] [ 92.] [118.] [105.] [131.] [102.] [172.] [173.] [214.] [135.] [143.] [146.] [180.] [163.] [146.] [161.] [180.] [215.] [217.] [177.] [145.] [155.] [122.] [174.] [199.] [208.] [245.] [213.] [246.] [265.]…	[[109.] [110.] [111.] [112.] [113.] [114.] [115.] [116.] [117.] [118.] [119.] [120.] [121.] [122.] [123.] [124.] [125.] [126.] [127.] [128.] [129.] [130.] [131.] [132.] [133.] [134.] [135.] [136.] [137.] [138.] [139.] [140.] [141.] [142.] [143.] [144.] [145.] [146.] [147.] [148.] [149.] [150.] [151.] [152.] [153.] [154.] [155.] [156.] [157.] [158.] [159.] [160.] [161.] [162.] [163.] [164.] [165.]…	[[[239.04272461 230.49488831]] [[237.38571167 220.43333435]] [[239.4822998 215.26106262]] [[236.79167175 215.61805725]] [[241.55128479 221.83332825]] [[242.82800293 219.97999573]] [[240.94354248 218.11289978]] [[239.06097412 218.24797058]] [[239.89315796 220.47436523]] [[241.84822083 223.1875 ]] [[241.61534119 219.1026001 ]] [[242.1499939 218.9750061 ]] [[242.54504395 219.74324036]] [[244.8650817…	True	False	False	2.096354166666675	True
Rep1	W1	F2	6981	7.0	4BAA	4.0	4.5	2.3131827041337862	False	('Rep1', 'W1', 'F2', 6934)	('Rep1', 'W1', 'F2', 6982)	[]	[('Rep1', 'W1', 'F2', 7029), ('Rep1', 'W1', 'F2', 7028)]	[[36791.] [22631.] [19818.] [25204.] [22793.] [18352.] [19930.] [67946.] [20809.] [46763.] [69843.] [51081.] [53350.] [38952.] [53658.] [54578.] [71857.] [62674.] [75386.]]	[[ 3201.] [ 3920.] [ 3403.] [ 4961.] [ 4678.] [ 5158.] [ 5628.] [ 9293.] [ 7472.] [ 9464.] [ 9824.] [10081.] [ 6782.] [ 4987.] [ 6879.] [ 6177.] [ 7490.] [ 5479.] [ 6390.]]	[[450546.] [396344.] [355680.] [385799.] [366434.] [390584.] [373148.] [999673.] [364877.] [731054.] [953307.] [636147.] [322506.] [318274.] [485769.] [434580.] [488224.] [418001.] [436210.]]	[[ 72.] [107.] [111.] [120.] [107.] [121.] [108.] [144.] [102.] [122.] [129.] [139.] [ 98.] [106.] [174.] [148.] [169.] [135.] [153.]]	[[164.] [165.] [166.] [167.] [168.] [169.] [170.] [171.] [172.] [173.] [174.] [175.] [176.] [177.] [178.] [179.] [180.] [181.] [182.]]	[[[237.15197754 213.33473206]] [[240.30374146 207.78038025]] [[238.31080627 206.18467712]] [[235.93333435 206.80833435]] [[236.50933838 206.03271484]] [[235.88842773 202.47520447]] [[234.6388855 204.78703308]] [[231.77082825 207.340271 ]] [[231.4836731 205.41314697]] [[233.47540283 209.00819397]] [[230.32170105 207.49224854]] [[229.93165588 209.34172058]] [[227.979599 212.13265991]] [[226.6327514…	True	False	False		True
Rep1	W1	F2	6982	7.0	4BAB	4.0	4.5	2.1789262903421944	False	('Rep1', 'W1', 'F2', 6934)	('Rep1', 'W1', 'F2', 6981)	[]	[('Rep1', 'W1', 'F2', 7029), ('Rep1', 'W1', 'F2', 7028)]	[[ 63188.] [ 40063.] [ 72514.] [ 87795.] [ 51923.] [ 62427.] [228938.] [ 65487.] [ 42249.] [134683.] [ 48259.] [117680.] [ 39700.] [118271.] [ 99323.] [ 24791.] [ 36978.] [ 35988.] [ 37835.]]	[[ 7406.] [ 3954.] [ 5400.] [ 6538.] [ 5474.] [ 6040.] [ 9982.] [10989.] [12636.] [14671.] [11802.] [18677.] [ 9187.] [13791.] [10690.] [ 9046.] [12206.] [13138.] [11961.]]	[[ 388438.] [ 336736.] [ 496874.] [ 596104.] [ 387347.] [ 485626.] [ 838170.] [ 524475.] [ 442138.] [ 769322.] [ 393965.] [1255044.] [ 391181.] [1091710.] [ 876607.] [ 335224.] [ 363815.] [ 419195.] [ 372931.]]	[[ 70.] [ 86.] [124.] [159.] [ 92.] [136.] [131.] [113.] [109.] [126.] [103.] [161.] [109.] [124.] [136.] [ 92.] [114.] [115.] [105.]]	[[164.] [165.] [166.] [167.] [168.] [169.] [170.] [171.] [172.] [173.] [174.] [175.] [176.] [177.] [178.] [179.] [180.] [181.] [182.]]	[[[247.35403442 218.21427917]] [[254.0700531 225.25341797]] [[249.88710022 228.48387146]] [[247.61991882 231.58779907]] [[246.40939331 229.61418152]] [[247.9107666 226.7230072 ]] [[244.10188293 230.4876709 ]] [[240.69468689 235.3495636 ]] [[240.55503845 234.9954071 ]] [[244.13491821 236.24603271]] [[245.32875061 234.70979309]] [[246.21427917 239.82298279]] [[244.02293396 241.34403992]] [[242.1451…	True	False	False		True
Rep1	W1	F2	7028	7.0	4BBB	4.0	1.75	1.5916474862937438	False	('Rep1', 'W1', 'F2', 6935)	('Rep1', 'W1', 'F2', 7029)	[]	[('Rep1', 'W1', 'F2', 6981), ('Rep1', 'W1', 'F2', 6982)]	[[81147.] [32412.] [30794.] [66267.] [68397.] [64018.] [25170.] [29953.]]	[[ 4358.] [ 4771.] [ 5038.] [ 9268.] [ 9852.] [10659.] [12005.] [12014.]]	[[472102.] [482408.] [458472.] [537063.] [918257.] [903963.] [519281.] [559713.]]	[[ 83.] [121.] [128.] [149.] [149.] [167.] [159.] [163.]]	[[175.] [176.] [177.] [178.] [179.] [180.] [181.] [182.]]	[[[200.84924316 197.77833557]] [[199.74794006 190.75619507]] [[198.15625 191.3125 ]] [[199.60067749 189.78858948]] [[200.2449646 188.03691101]] [[198.25448608 187.23054504]] [[193.53144836 186.86477661]] [[195.34661865 190.21165466]]]	True	False	False		True
Rep1	W1	F2	7029	7.0	4BBA	4.0	1.75	1.5201013688730804	False	('Rep1', 'W1', 'F2', 6935)	('Rep1', 'W1', 'F2', 7028)	[]	[('Rep1', 'W1', 'F2', 6981), ('Rep1', 'W1', 'F2', 6982)]	[[72751.] [29766.] [28082.] [26703.] [24347.] [24276.] [54733.] [25806.]]	[[ 3141.] [ 4600.] [ 4987.] [ 6214.] [ 6750.] [ 8139.] [14261.] [ 9028.]]	[[437182.] [455841.] [440857.] [438667.] [435411.] [459188.] [946317.] [509460.]]	[[ 82.] [115.] [124.] [130.] [139.] [138.] [197.] [144.]]	[[175.] [176.] [177.] [178.] [179.] [180.] [181.] [182.]]	[[[214.34431458 198.81263733]] [[212.2565155 199.38696289]] [[213.2580719 200.1693573 ]] [[214.26922607 195.60769653]] [[213.64755249 196.62014771]] [[214.73188782 195.71014404]] [[210.00253296 196.41371155]] [[212.30555725 195.22917175]]]	True	False	False		True
Rep1	W1	F2	7049	7.0	3AA	3.0	14.75	3.968256226947766	True	('Rep1', 'W1', 'F2', 947)	('Rep1', 'W1', 'F2', 7050)	[('Rep1', 'W1', 'F2', 5082), ('Rep1', 'W1', 'F2', 5077)]	[('Rep1', 'W1', 'F2', 6934), ('Rep1', 'W1', 'F2', 6935)]	[[ 46802.] [ 49125.] [ 67927.] [ 28739.] [ 27780.] [ 34747.] [ 29967.] [ 85980.] [ 34553.] [ 36351.] [ 32604.] [ 34484.] [ 34633.] [ 36861.] [ 41085.] [ 38445.] [ 49548.] [ 46869.] [ 52693.] [ 53417.] [ 58200.] [ 56135.] [ 81236.] [ 72362.] [ 95197.] [ 95976.] [ 79931.] [ 86620.] [ 87611.] [107164.] [109981.] [119914.] [109072.] [142901.] [119134.] [129956.] [169343.] [135807.] [144368.] [166069.…	[[ 2970.] [ 7096.] [12734.] [ 7711.] [ 8763.] [11041.] [13469.] [18348.] [16412.] [23355.] [24984.] [27226.] [27908.] [30274.] [34462.] [33566.] [40010.] [32306.] [35037.] [29512.] [26720.] [21436.] [18738.] [14754.] [10823.] [ 8009.] [ 6172.] [ 6569.] [ 6269.] [ 9034.] [ 6356.] [ 6809.] [ 6764.] [12133.] [12200.] [ 9848.] [ 9007.] [ 6907.] [ 7647.] [ 8425.] [ 7029.] [ 6502.] [ 8552.] [ 6814.] [ …	[[455997.] [510356.] [726169.] [432237.] [512608.] [496601.] [486288.] [694085.] [546976.] [608392.] [577095.] [594921.] [561571.] [584407.] [616848.] [558425.] [651328.] [526798.] [559186.] [521187.] [461922.] [452766.] [560251.] [570701.] [593652.] [657677.] [653197.] [661580.] [613840.] [735322.] [710278.] [767874.] [640178.] [730660.] [635772.] [715872.] [818140.] [721373.] [739485.] [834375.…	[[ 61.] [ 94.] [117.] [101.] [111.] [115.] [111.] [134.] [121.] [143.] [131.] [126.] [128.] [131.] [139.] [130.] [150.] [128.] [134.] [125.] [112.] [111.] [151.] [157.] [164.] [172.] [160.] [168.] [158.] [187.] [175.] [181.] [173.] [195.] [181.] [210.] [234.] [195.] [191.] [222.] [199.] [189.] [236.] [175.] [190.] [188.] [192.] [193.] [198.] [199.] [215.] [240.] [239.] [221.] [248.] [247.] [252.]…	[[109.] [110.] [111.] [112.] [113.] [114.] [115.] [116.] [117.] [118.] [119.] [120.] [121.] [122.] [123.] [124.] [125.] [126.] [127.] [128.] [129.] [130.] [131.] [132.] [133.] [134.] [135.] [136.] [137.] [138.] [139.] [140.] [141.] [142.] [143.] [144.] [145.] [146.] [147.] [148.] [149.] [150.] [151.] [152.] [153.] [154.] [155.] [156.] [157.] [158.] [159.] [160.] [161.] [162.] [163.] [164.] [165.]…	[[[296.58584595 266.45657349]] [[286.87234497 252.96807861]] [[287.57693481 250.6111145 ]] [[293.20574951 248.47976685]] [[293.64413452 252.42793274]] [[295.2043457 254.1000061 ]] [[298.02252197 254.59910583]] [[298.62280273 252.87715149]] [[297.27432251 253.80142212]] [[295.6673584 249.89135742]] [[293.64505005 246.44656372]] [[296.24804688 247.3808136 ]] [[294.3125 248.1171875 ]] [[294.2557373 …	True	False	False		True
Rep1	W1	F2	7050	7.0	3AB	3.0	14.0	3.682511607752046	True	('Rep1', 'W1', 'F2', 947)	('Rep1', 'W1', 'F2', 7049)	[('Rep1', 'W1', 'F2', 4914), ('Rep1', 'W1', 'F2', 4924)]	[('Rep1', 'W1', 'F2', 6934), ('Rep1', 'W1', 'F2', 6935)]	[[ 43758.] [ 29709.] [ 27540.] [ 21522.] [ 27301.] [ 25773.] [ 22636.] [ 25505.] [ 25727.] [ 21694.] [ 33435.] [ 21153.] [ 22456.] [ 36209.] [ 42280.] [ 33738.] [ 44351.] [ 48105.] [ 47374.] [ 58364.] [ 59528.] [ 63227.] [ 58538.] [ 62966.] [ 81771.] [ 65106.] [ 73969.] [ 72910.] [ 79359.] [ 73907.] [ 80583.] [ 95441.] [ 94423.] [ 96378.] [ 98556.] [ 90746.] [ 87942.] [108036.] [105543.] [111307.…	[[ 4393.] [ 5096.] [ 7685.] [ 4734.] [ 8535.] [ 8809.] [11326.] [12768.] [13667.] [14725.] [18490.] [17951.] [19379.] [29410.] [30568.] [30697.] [30530.] [25662.] [20688.] [14968.] [ 8725.] [ 7658.] [ 5699.] [ 8049.] [ 7587.] [ 4422.] [ 6464.] [ 4935.] [ 6848.] [ 6416.] [ 6668.] [ 6939.] [ 7933.] [ 7417.] [ 7494.] [ 6791.] [ 6677.] [ 8260.] [ 7322.] [ 7426.] [ 8362.] [ 7274.] [ 8036.] [ 6907.] [ …	[[462477.] [454406.] [470783.] [364839.] [470305.] [448551.] [423018.] [383742.] [331983.] [411279.] [410461.] [347319.] [386301.] [521052.] [523051.] [515412.] [592377.] [581704.] [590499.] [634596.] [611175.] [621484.] [632912.] [678351.] [685949.] [683085.] [744971.] [696727.] [702301.] [704707.] [692493.] [798021.] [759370.] [746667.] [750567.] [719683.] [699997.] [939622.] [822897.] [807087.…	[[ 76.] [ 99.] [115.] [103.] [127.] [116.] [117.] [114.] [ 93.] [112.] [110.] [ 98.] [111.] [146.] [142.] [139.] [151.] [149.] [153.] [157.] [143.] [173.] [159.] [172.] [170.] [166.] [172.] [168.] [173.] [185.] [176.] [194.] [188.] [190.] [195.] [178.] [183.] [219.] [193.] [200.] [206.] [209.] [215.] [194.] [229.] [218.] [225.] [218.] [221.] [215.] [234.] [231.] [232.] [248.] [194.] [148.] [135.]]	[[109.] [110.] [111.] [112.] [113.] [114.] [115.] [116.] [117.] [118.] [119.] [120.] [121.] [122.] [123.] [124.] [125.] [126.] [127.] [128.] [129.] [130.] [131.] [132.] [133.] [134.] [135.] [136.] [137.] [138.] [139.] [140.] [141.] [142.] [143.] [144.] [145.] [146.] [147.] [148.] [149.] [150.] [151.] [152.] [153.] [154.] [155.] [156.] [157.] [158.] [159.] [160.] [161.] [162.] [163.] [164.] [165.]]	[[[293.44287109 275.65386963]] [[287.06564331 268.3888855 ]] [[285.59564209 271.58694458]] [[289.15048218 273.02426147]] [[287.45275879 272.26379395]] [[290.61206055 271.5 ]] [[295.18374634 270.60256958]] [[295.75439453 269.99124146]] [[294.75805664 268.69354248]] [[295.4375 267.13394165]] [[292.09091187 265.00909424]] [[292.35714722 265.94897461]] [[293.08557129 266.69821167]] [[292.9246521 270.…	True	False	False		True
Rep1	W1	F2	7085	8.0	2B	2.0	5.5	2.004611596858474	False	('Rep1', 'W1', 'F2', 8)	('Rep1', 'W1', 'F2', 7086)	[]	[]	[[75147.] [37099.] [37889.] [43081.] [44232.] [48391.] [37869.] [37653.] [39836.] [42628.] [43982.] [46786.] [49055.] [58520.] [60090.] [49122.] [64619.] [61333.] [64789.] [74536.] [73270.] [84037.] [77911.]]	[[ 3718.] [ 5645.] [ 6414.] [ 9032.] [ 9472.] [12360.] [14075.] [15099.] [18310.] [16206.] [14864.] [10982.] [ 9342.] [ 7701.] [ 6395.] [ 5909.] [ 5702.] [ 7060.] [ 6582.] [ 6663.] [ 6120.] [ 5806.] [ 9036.]]	[[500008.] [483173.] [499740.] [532967.] [538808.] [594985.] [564914.] [566482.] [601413.] [617129.] [612412.] [616639.] [611442.] [639177.] [666178.] [632231.] [629179.] [590646.] [658880.] [690163.] [699097.] [672917.] [576753.]]	[[ 76.] [ 83.] [106.] [121.] [116.] [120.] [121.] [132.] [137.] [140.] [136.] [143.] [147.] [151.] [156.] [154.] [157.] [148.] [154.] [154.] [138.] [139.] [125.]]	[[10.] [11.] [12.] [13.] [14.] [15.] [16.] [17.] [18.] [19.] [20.] [21.] [22.] [23.] [24.] [25.] [26.] [27.] [28.] [29.] [30.] [31.] [32.]]	[[[237.65707397 260.77487183]] [[244.33132935 260.39157104]] [[242.10377502 255.33963013]] [[236.35949707 246.00413513]] [[237.09483337 246.42240906]] [[235.3833313 246.55000305]] [[232.698349 246.64050293]] [[229.21969604 246.34848022]] [[225.60218811 243.71168518]] [[225.88571167 244.18571472]] [[229.81617737 246.3235321 ]] [[227.23426819 244.68881226]] [[224.10543823 241.13265991]] [[224.10926…		True	False		True
Rep1	W1	F2	7086	8.0	2A	2.0	16.5	2.6955128982158465	True	('Rep1', 'W1', 'F2', 8)	('Rep1', 'W1', 'F2', 7085)	[('Rep1', 'W1', 'F2', 1357), ('Rep1', 'W1', 'F2', 1359)]	[]	[[ 71511.] [ 33139.] [ 35566.] [ 38985.] [ 31332.] [ 32908.] [ 31883.] [ 35727.] [ 35693.] [ 37343.] [ 39102.] [ 50992.] [ 54891.] [ 66224.] [ 71169.] [ 78867.] [ 83145.] [ 86346.] [ 91251.] [ 97043.] [104399.] [166521.] [182953.] [167458.] [130632.] [161874.] [189941.] [187852.] [145106.] [219367.] [240006.] [212079.] [232237.] [223504.] [239149.] [346440.] [242019.] [247044.] [258931.] [163385.…	[[ 4246.] [ 5474.] [ 4991.] [ 6178.] [ 6029.] [ 8461.] [10947.] [12589.] [12525.] [15015.] [14846.] [16437.] [12179.] [12195.] [ 8845.] [ 6767.] [ 5721.] [ 4624.] [ 5268.] [ 4400.] [ 4628.] [ 7274.] [ 7658.] [ 8692.] [ 5522.] [ 4966.] [ 6154.] [ 5594.] [ 5805.] [10315.] [10551.] [ 8602.] [11021.] [ 7674.] [ 6985.] [ 9090.] [ 6954.] [ 7479.] [ 7634.] [ 4815.] [ 4334.] [ 6347.] [ 7832.] [ 6785.] [ …	[[ 477836.] [ 380214.] [ 405658.] [ 441148.] [ 384871.] [ 449301.] [ 463152.] [ 461530.] [ 478700.] [ 478050.] [ 480378.] [ 486649.] [ 491744.] [ 501540.] [ 523310.] [ 508512.] [ 485327.] [ 495060.] [ 530230.] [ 512981.] [ 525493.] [ 624430.] [ 685573.] [ 641539.] [ 470741.] [ 547481.] [ 609821.] [ 614166.] [ 524743.] [ 756081.] [ 842073.] [ 677554.] [ 788913.] [ 690705.] [ 719211.] [1076606.] [ …	[[ 77.] [ 74.] [ 81.] [101.] [ 80.] [ 94.] [106.] [110.] [111.] [110.] [119.] [119.] [117.] [123.] [114.] [117.] [125.] [120.] [127.] [119.] [112.] [145.] [169.] [158.] [119.] [117.] [138.] [144.] [114.] [161.] [183.] [164.] [172.] [168.] [160.] [203.] [166.] [171.] [199.] [126.] [117.] [157.] [161.] [165.] [179.] [173.] [176.] [206.] [214.] [248.] [232.] [240.] [231.] [237.] [230.] [233.] [237.]…	[[10.] [11.] [12.] [13.] [14.] [15.] [16.] [17.] [18.] [19.] [20.] [21.] [22.] [23.] [24.] [25.] [26.] [27.] [28.] [29.] [30.] [31.] [32.] [33.] [34.] [35.] [36.] [37.] [38.] [39.] [40.] [41.] [42.] [43.] [44.] [45.] [46.] [47.] [48.] [49.] [50.] [51.] [52.] [53.] [54.] [55.] [56.] [57.] [58.] [59.] [60.] [61.] [62.] [63.] [64.] [65.] [66.] [67.] [68.] [69.] [70.] [71.] [72.] [73.] [74.] [75.] [7…	[[[247.76612854 253.50965881]] [[254.08108521 262.18917847]] [[255.09259033 251.20370483]] [[253.61880493 252.23266602]] [[250.17500305 251.5 ]] [[247.55319214 248.82978821]] [[245.69812012 250.05661011]] [[244.70909119 248.16363525]] [[243.68919373 250.25675964]] [[244.19090271 251.69999695]] [[247.17227173 248.58403015]] [[245.82772827 248.65966797]] [[243.41453552 247.05555725]] [[243.54878235…		False	False		True
Rep1	W1	F2	7120	8.0	4AAB	4.0	11.25	2.854598692321551	False	('Rep1', 'W1', 'F2', 1357)	('Rep1', 'W1', 'F2', 3462)	[]	[('Rep1', 'W1', 'F2', 7144), ('Rep1', 'W1', 'F2', 7145)]	[[ 55351.] [ 33052.] [ 31950.] [ 30854.] [ 36500.] [ 35563.] [ 32899.] [ 35088.] [ 41858.] [ 40497.] [ 40560.] [ 39693.] [ 43392.] [ 39886.] [ 51433.] [ 65504.] [105686.] [136007.] [159599.] [195929.] [204049.] [224115.] [195916.] [118323.] [ 94989.] [176405.] [220081.] [113399.] [115325.] [162302.] [146252.] [187214.] [168771.] [163694.] [248752.] [142794.] [163513.] [180140.] [167922.] [154044.…	[[ 2997.] [ 5131.] [ 5006.] [ 5359.] [ 7480.] [ 7526.] [ 8797.] [11532.] [12075.] [14118.] [12962.] [15560.] [15388.] [11671.] [ 9400.] [ 7743.] [ 7999.] [ 8029.] [ 6182.] [ 6525.] [ 7478.] [ 8737.] [ 8512.] [ 6530.] [ 6263.] [ 9370.] [10063.] [ 7953.] [ 6273.] [ 6961.] [ 8710.] [ 7831.] [ 7234.] [ 6735.] [ 7788.] [ 6009.] [ 6655.] [ 6819.] [ 6501.] [ 6271.] [ 8951.] [11395.] [10961.] [10585.] [ …	[[ 467485.] [ 516952.] [ 529918.] [ 578901.] [ 600512.] [ 592812.] [ 573676.] [ 599065.] [ 608357.] [ 630852.] [ 680289.] [ 611193.] [ 619287.] [ 583543.] [ 622155.] [ 582342.] [ 732424.] [ 822093.] [ 733953.] [ 904051.] [ 948202.] [ 940207.] [ 871930.] [ 525274.] [ 430698.] [ 754274.] [ 848041.] [ 485246.] [ 511703.] [ 687274.] [ 633541.] [ 819332.] [ 650604.] [ 711248.] [ 886847.] [ 656169.] [ …	[[ 70.] [102.] [101.] [119.] [131.] [126.] [126.] [144.] [152.] [161.] [137.] [144.] [144.] [135.] [145.] [159.] [191.] [192.] [159.] [166.] [187.] [243.] [224.] [144.] [123.] [199.] [215.] [150.] [146.] [184.] [176.] [192.] [146.] [176.] [158.] [155.] [178.] [189.] [173.] [158.] [208.] [209.] [206.] [205.] [213.] [208.]]	[[137.] [138.] [139.] [140.] [141.] [142.] [143.] [144.] [145.] [146.] [147.] [148.] [149.] [150.] [151.] [152.] [153.] [154.] [155.] [156.] [157.] [158.] [159.] [160.] [161.] [162.] [163.] [164.] [165.] [166.] [167.] [168.] [169.] [170.] [171.] [172.] [173.] [174.] [175.] [176.] [177.] [178.] [179.] [180.] [181.] [182.]]	[[[234.91508484 215.46029663]] [[231.63725281 209.6764679 ]] [[232.10395813 211.13366699]] [[232.07983398 205.04621887]] [[231.89694214 205.19465637]] [[235.16667175 204.73809814]] [[235.15078735 206.65873718]] [[242.29167175 205. ]] [[236.98684692 202.90132141]] [[234.80181885 205.34544373]] [[230.81306458 203.51989746]] [[237.86805725 204.2986145 ]] [[242.36805725 200.52082825]] [[243.22592163 …		False	False		True
Rep1	W1	F2	7144	8.0	4ABA	4.0	6.5		False	('Rep1', 'W1', 'F2', 1359)	('Rep1', 'W1', 'F2', 7145)	[]	[('Rep1', 'W1', 'F2', 3462), ('Rep1', 'W1', 'F2', 7120)]	[[ 54303.] [ 37043.] [ 36001.] [ 33650.] [ 38627.] [ 35137.] [ 42103.] [ 93095.] [ 95517.] [ 96061.] [ 39605.] [ 60313.] [ 74100.] [ 65263.] [ 68191.] [ 67997.] [ 86136.] [ 72563.] [100635.] [106093.] [120685.] [117442.] [136554.] [120191.] [126618.] [162082.] [ 91939.]]	[[ 6171.] [ 4735.] [ 6176.] [ 6529.] [ 7518.] [ 6176.] [ 7691.] [12778.] [11446.] [ 9488.] [ 6354.] [ 6838.] [ 6619.] [ 6911.] [ 5362.] [ 6966.] [ 9311.] [ 6142.] [10418.] [11259.] [13159.] [ 7455.] [12592.] [ 6882.] [11022.] [13716.] [15918.]]	[[ 656531.] [ 567738.] [ 607881.] [ 579824.] [ 608915.] [ 602294.] [ 679592.] [1217838.] [1181441.] [1162109.] [ 513154.] [ 732522.] [ 781689.] [ 773568.] [ 634721.] [ 757851.] [ 651986.] [ 522605.] [ 652085.] [ 689954.] [ 734006.] [ 663877.] [ 784355.] [ 597626.] [ 637446.] [ 803008.] [ 529703.]]	[[ 93.] [105.] [128.] [121.] [133.] [129.] [148.] [176.] [159.] [130.] [120.] [156.] [162.] [159.] [152.] [119.] [154.] [118.] [153.] [158.] [177.] [159.] [197.] [156.] [146.] [184.] [140.]]	[[141.] [142.] [143.] [144.] [145.] [146.] [147.] [148.] [149.] [150.] [151.] [152.] [153.] [154.] [155.] [156.] [157.] [158.] [159.] [160.] [161.] [162.] [163.] [164.] [165.] [166.] [167.]]	[[[269.88372803 241.05160522]] [[262.66189575 240.57618713]] [[264.5234375 237.4921875 ]] [[262.44213867 236.4586792 ]] [[260.74810791 236.40977478]] [[258.39147949 236.7558136 ]] [[257.79052734 237.0405426 ]] [[256.2897644 236.26704407]] [[256.48114014 237.88993835]] [[255.75822449 240.9094696 ]] [[253.0816803 241.98048401]] [[252.37820435 244.28205872]] [[250.55555725 242.23457336]] [[250.75785…		False	False		True
Rep1	W1	F2	7145	8.0	4ABB	4.0	10.25	0.7764712005805731	False	('Rep1', 'W1', 'F2', 1359)	('Rep1', 'W1', 'F2', 7144)	[]	[('Rep1', 'W1', 'F2', 3462), ('Rep1', 'W1', 'F2', 7120)]	[[ 69465.] [ 49195.] [ 37918.] [ 53888.] [ 53699.] [ 42365.] [ 45767.] [ 54715.] [ 54612.] [ 63622.] [ 72971.] [ 87400.] [ 88066.] [102529.] [106881.] [107743.] [110498.] [110024.] [126269.] [127021.] [133499.] [126227.] [149506.] [160535.] [150965.] [157778.] [159099.] [169852.] [150609.] [166234.] [167540.] [172395.] [164440.] [182953.] [188647.] [184885.] [189486.] [213033.] [203060.] [215080.…	[[ 6880.] [ 6307.] [ 6668.] [10383.] [10138.] [ 9170.] [ 8982.] [ 9560.] [ 8110.] [ 8904.] [10122.] [ 8938.] [ 7261.] [ 8541.] [ 6672.] [ 6414.] [ 6078.] [ 6629.] [ 6994.] [ 7375.] [ 7313.] [ 6716.] [ 6425.] [ 8031.] [ 6562.] [ 7140.] [ 7376.] [ 7722.] [ 6753.] [ 7351.] [ 6523.] [ 7266.] [ 5825.] [ 6086.] [ 6524.] [ 6908.] [ 5505.] [ 7272.] [ 7053.] [ 7455.] [ 7501.] [11309.]]	[[653997.] [586913.] [551453.] [702299.] [715916.] [629053.] [659274.] [682646.] [596651.] [608178.] [670565.] [626650.] [632730.] [636187.] [611321.] [609898.] [598543.] [602701.] [633101.] [655536.] [656767.] [628796.] [667803.] [652311.] [617040.] [639105.] [629872.] [659488.] [619767.] [582155.] [590647.] [643346.] [585893.] [579523.] [603148.] [610404.] [570006.] [659478.] [666709.] [666117.…	[[ 98.] [113.] [130.] [140.] [171.] [145.] [152.] [161.] [146.] [157.] [166.] [159.] [164.] [164.] [159.] [155.] [152.] [151.] [164.] [172.] [185.] [168.] [185.] [174.] [160.] [170.] [180.] [183.] [176.] [187.] [164.] [168.] [151.] [149.] [168.] [166.] [153.] [176.] [172.] [171.] [166.] [200.]]	[[141.] [142.] [143.] [144.] [145.] [146.] [147.] [148.] [149.] [150.] [151.] [152.] [153.] [154.] [155.] [156.] [157.] [158.] [159.] [160.] [161.] [162.] [163.] [164.] [165.] [166.] [167.] [168.] [169.] [170.] [171.] [172.] [173.] [174.] [175.] [176.] [177.] [178.] [179.] [180.] [181.] [182.]]	[[[279.90582275 236.00378418]] [[282.53106689 232.2824707 ]] [[285.96154785 230.53846741]] [[292.12890625 232.42729187]] [[295.95614624 233.92689514]] [[294.13449097 232.52069092]] [[292.96054077 232.49342346]] [[293.20187378 232.63043213]] [[288.62329102 229.0068512 ]] [[288.11782837 228.79936218]] [[288.53012085 232.37348938]] [[286.0848999 232.58175659]] [[287.17681885 234.29878235]] [[289.256…		False	False		True
Rep1	W1	F3	12	12.0	1	1.0	7.5	1.74382432195705	False			[('Rep1', 'W1', 'F3', 884), ('Rep1', 'W1', 'F3', 11359)]	[]	[[420727.] [395214.] [396670.] [389828.] [412606.] [400034.] [380042.] [393027.] [415142.] [407085.] [374892.] [409168.] [391843.] [423475.] [444414.] [406820.] [429667.] [521001.] [422715.] [434374.] [433877.] [447449.] [459285.] [512636.] [526202.] [420955.] [499434.] [470089.] [548442.] [261253.] [252322.]]	[[10781.] [10010.] [11126.] [ 9878.] [11095.] [10640.] [ 9761.] [11505.] [ 9538.] [ 9875.] [ 8523.] [ 9956.] [ 8415.] [ 9161.] [ 9541.] [ 8177.] [10630.] [10842.] [ 7855.] [ 9584.] [ 9028.] [ 9959.] [10271.] [11090.] [ 9441.] [ 8290.] [11354.] [12075.] [12188.] [ 5805.] [ 5837.]]	[[381552.] [356859.] [346904.] [335858.] [362223.] [337585.] [335744.] [351773.] [355164.] [383971.] [363849.] [385421.] [362256.] [400589.] [427509.] [414175.] [437003.] [513702.] [413945.] [415776.] [439638.] [445853.] [453455.] [477563.] [499507.] [449876.] [497774.] [468426.] [529581.] [455295.] [471991.]]	[[255.] [253.] [273.] [280.] [287.] [260.] [267.] [258.] [267.] [258.] [241.] [252.] [241.] [234.] [256.] [245.] [278.] [316.] [254.] [267.] [257.] [276.] [293.] [273.] [217.] [202.] [280.] [338.] [315.] [131.] [132.]]	[[ 1.] [ 2.] [ 3.] [ 4.] [ 5.] [ 6.] [ 7.] [ 8.] [ 9.] [10.] [11.] [12.] [13.] [14.] [15.] [16.] [17.] [18.] [19.] [20.] [21.] [22.] [23.] [24.] [25.] [26.] [27.] [28.] [29.] [30.] [31.]]	[[[266.14706421 257.17843628]] [[267.74902344 254.51185608]] [[263.5 257.49267578]] [[259.48571777 260.27856445]] [[259.74737549 261.92507935]] [[262.85385132 262.62692261]] [[261.72473145 263.35018921]] [[265.23641968 266.44186401]] [[264.87454224 266.50375366]] [[264.82559204 268.29846191]] [[264.84024048 269.94396973]] [[264.75 271.99603271]] [[258.9564209 273.90664673]] [[258.277771 275.29058…		False	False		True
Rep1	W1	F3	13	13.0	1	1.0	5.0		False			[('Rep1', 'W1', 'F3', 11174), ('Rep1', 'W1', 'F3', 11175)]	[]	[[377212.] [375468.] [367414.] [386851.] [416178.] [418661.] [417382.] [408549.] [439999.] [440743.] [458509.] [536069.] [515396.] [506410.] [530825.] [540856.] [512102.] [484927.] [389105.] [198099.] [297209.]]	[[11420.] [ 8790.] [ 9057.] [ 8110.] [ 9091.] [ 9563.] [10207.] [ 9177.] [ 9139.] [10533.] [11196.] [11668.] [ 9603.] [10004.] [ 9987.] [11020.] [12606.] [10630.] [ 9970.] [ 4014.] [ 7463.]]	[[349061.] [364791.] [349585.] [362960.] [378379.] [390523.] [400026.] [393567.] [408757.] [453277.] [438918.] [512116.] [458054.] [468109.] [478192.] [541799.] [513527.] [476469.] [533579.] [314407.] [585280.]]	[[217.] [231.] [223.] [232.] [248.] [250.] [267.] [257.] [251.] [273.] [281.] [326.] [295.] [291.] [287.] [308.] [311.] [306.] [268.] [ 94.] [151.]]	[[ 1.] [ 2.] [ 3.] [ 4.] [ 5.] [ 6.] [ 7.] [ 8.] [ 9.] [10.] [11.] [12.] [13.] [14.] [15.] [16.] [17.] [18.] [19.] [20.] [21.]]	[[[284.20507812 259.00231934]] [[284.9588623 258.75973511]] [[282.82736206 256.75561523]] [[280.16809082 259.06896973]] [[281.71774292 258.95565796]] [[281.84799194 258.6960144 ]] [[281.68353271 259.34643555]] [[284.92269897 258.13964844]] [[282.67929077 258.75897217]] [[278.9102478 257.76373291]] [[280.05514526 258.57473755]] [[282.14111328 259.28527832]] [[275.98135376 263.93728638]] [[273.0532…		False	False		True
Rep1	W1	F3	17	17.0	1	1.0	16.75	2.7138058257675213	False			[('Rep1', 'W1', 'F3', 2304), ('Rep1', 'W1', 'F3', 2303)]	[]	[[ 39439.] [ 37326.] [ 38336.] [ 35174.] [ 39817.] [ 37376.] [ 38491.] [ 33298.] [ 37103.] [ 54677.] [ 40385.] [ 46846.] [ 49691.] [ 54187.] [ 42373.] [ 53459.] [ 51405.] [ 48376.] [ 48037.] [ 50325.] [ 57906.] [ 52793.] [ 54460.] [ 59316.] [ 68694.] [ 54402.] [ 58585.] [ 62030.] [ 64270.] [ 65447.] [ 57587.] [ 54545.] [ 55583.] [ 57652.] [ 57387.] [ 75859.] [ 71778.] [ 68670.] [ 83133.] [ 74210.…	[[13285.] [12810.] [12618.] [12723.] [15408.] [18412.] [18961.] [22719.] [23857.] [27123.] [22574.] [25600.] [21494.] [15196.] [14277.] [11750.] [10877.] [11009.] [ 9892.] [ 9024.] [ 9074.] [ 9291.] [ 9609.] [11875.] [11975.] [10123.] [10967.] [11284.] [10966.] [11050.] [10795.] [ 9918.] [10388.] [10727.] [10727.] [11633.] [10983.] [11433.] [10701.] [ 9837.] [11536.] [12572.] [14109.] [13217.] [1…	[[252750.] [248050.] [239336.] [237717.] [247138.] [253287.] [248955.] [260203.] [276491.] [364198.] [300249.] [310063.] [317672.] [305673.] [283197.] [330415.] [359656.] [324404.] [349829.] [343042.] [338536.] [379326.] [391419.] [413115.] [378182.] [416376.] [422788.] [456820.] [462876.] [418413.] [419089.] [411483.] [399635.] [388764.] [412834.] [466304.] [464458.] [470818.] [507481.] [502192.…	[[193.] [200.] [206.] [210.] [218.] [211.] [224.] [221.] [225.] [258.] [217.] [229.] [220.] [247.] [226.] [247.] [249.] [253.] [252.] [228.] [231.] [238.] [245.] [254.] [272.] [269.] [280.] [278.] [283.] [289.] [268.] [286.] [291.] [273.] [285.] [290.] [287.] [288.] [284.] [281.] [290.] [309.] [344.] [317.] [303.] [319.] [305.] [322.] [312.] [327.] [303.] [291.] [298.] [315.] [299.] [310.] [313.]…	[[ 1.] [ 2.] [ 3.] [ 4.] [ 5.] [ 6.] [ 7.] [ 8.] [ 9.] [10.] [11.] [12.] [13.] [14.] [15.] [16.] [17.] [18.] [19.] [20.] [21.] [22.] [23.] [24.] [25.] [26.] [27.] [28.] [29.] [30.] [31.] [32.] [33.] [34.] [35.] [36.] [37.] [38.] [39.] [40.] [41.] [42.] [43.] [44.] [45.] [46.] [47.] [48.] [49.] [50.] [51.] [52.] [53.] [54.] [55.] [56.] [57.] [58.] [59.] [60.] [61.] [62.] [63.] [64.] [65.] [66.] [6…	[[[182.97668457 268.64508057]] [[179.75 271.4750061 ]] [[182.88349915 272.85922241]] [[180.21905518 273.13809204]] [[175.83944702 274.72937012]] [[174.07345581 275.25354004]] [[173.05802917 273.89285278]] [[175.72172546 276.92080688]] [[173.04666138 273.6333313 ]] [[176.08914185 273.97674561]] [[181.05851746 280.30172729]] [[182.77947998 279.38647461]] [[188.44090271 277.49545288]] [[186.68623352…	True	False	False		True
Rep1	W1	F3	24	24.0	1	1.0	5.0		False			[('Rep1', 'W1', 'F3', 560), ('Rep1', 'W1', 'F3', 11176)]	[]	[[232277.] [243679.] [205006.] [212847.] [251541.] [244062.] [268191.] [353168.] [310987.] [298558.] [354517.] [339273.] [331594.] [314452.] [404651.] [353818.] [359678.] [415676.] [382204.] [380745.] [180838.]]	[[11692.] [10293.] [10118.] [ 8846.] [11639.] [ 8426.] [ 8442.] [ 9962.] [ 9404.] [ 8767.] [ 9655.] [ 9970.] [ 8688.] [ 9310.] [ 8698.] [ 8816.] [ 9483.] [11643.] [13628.] [11943.] [ 6143.]]	[[278781.] [261026.] [213464.] [205799.] [241181.] [220661.] [240682.] [293823.] [266884.] [271783.] [308124.] [295191.] [283400.] [277160.] [352278.] [338979.] [356437.] [385485.] [378980.] [376496.] [357850.]]	[[283.] [283.] [249.] [254.] [302.] [195.] [239.] [231.] [243.] [227.] [240.] [260.] [215.] [231.] [238.] [231.] [241.] [250.] [275.] [282.] [114.]]	[[ 1.] [ 2.] [ 3.] [ 4.] [ 5.] [ 6.] [ 7.] [ 8.] [ 9.] [10.] [11.] [12.] [13.] [14.] [15.] [16.] [17.] [18.] [19.] [20.] [21.]]	[[[297.93817139 302.88162231]] [[292.16064453 302.18862915]] [[295.49307251 300.23907471]] [[299.05300903 305.70834351]] [[297.8026123 306.22677612]] [[297.14614868 304.28460693]] [[294.78033447 307.47488403]] [[292.51095581 303.53643799]] [[292.86624146 304.90740967]] [[293.89648438 304.83920288]] [[289.83334351 306.6541748 ]] [[291.94232178 308.48846436]] [[286.77716064 306.09817505]] [[289.608…		False	False		True
Rep1	W1	F3	454	11081.0	2A	2.0	16.75	1.6123444695263531	True	('Rep1', 'W1', 'F3', 11081)	('Rep1', 'W1', 'F3', 11321)	[('Rep1', 'W1', 'F3', 3085), ('Rep1', 'W1', 'F3', 12316)]	[]	[[ 25483.] [ 25752.] [ 28539.] [ 26011.] [ 27745.] [ 26957.] [ 30728.] [ 28330.] [ 25066.] [ 31653.] [ 26087.] [ 39835.] [ 38975.] [ 38683.] [ 39889.] [ 47250.] [ 46306.] [ 55360.] [ 54433.] [ 58695.] [ 61249.] [ 58071.] [ 62858.] [ 65499.] [ 69803.] [ 60738.] [ 60500.] [ 59565.] [ 59281.] [ 57701.] [ 62570.] [ 58130.] [ 54356.] [ 65537.] [ 63594.] [ 64095.] [ 59489.] [ 65744.] [ 66445.] [ 79197.…	[[ 6412.] [ 7135.] [ 7449.] [ 6328.] [ 9150.] [ 8716.] [10662.] [10248.] [ 8268.] [ 7347.] [ 5284.] [ 6113.] [ 7017.] [ 6049.] [ 6867.] [ 6518.] [ 6590.] [ 6525.] [ 6926.] [ 6549.] [ 5736.] [ 5777.] [ 7321.] [ 7140.] [ 7269.] [ 7537.] [ 5500.] [ 7228.] [ 7069.] [ 6444.] [ 9147.] [ 8063.] [ 8054.] [ 8308.] [ 8127.] [ 8151.] [ 7608.] [ 8718.] [ 7788.] [ 9422.] [ 9994.] [11261.] [10560.] [10681.] [1…	[[268709.] [260597.] [257901.] [289686.] [289256.] [300074.] [310144.] [317114.] [283211.] [299799.] [236319.] [329238.] [335676.] [325015.] [316325.] [316123.] [345278.] [366060.] [373988.] [378072.] [383327.] [377427.] [380147.] [384799.] [426793.] [390575.] [389801.] [387092.] [370107.] [331583.] [398309.] [403452.] [381913.] [415885.] [404313.] [390249.] [386192.] [405118.] [387581.] [431576.…	[[150.] [157.] [159.] [128.] [144.] [141.] [139.] [135.] [119.] [143.] [115.] [165.] [174.] [164.] [171.] [169.] [169.] [167.] [169.] [173.] [163.] [161.] [187.] [168.] [184.] [187.] [184.] [168.] [175.] [157.] [202.] [205.] [208.] [221.] [209.] [199.] [209.] [218.] [209.] [251.] [244.] [256.] [255.] [259.] [250.] [236.] [218.] [255.] [242.] [263.] [275.] [262.] [279.] [264.] [277.] [272.] [290.]…	[[19.] [20.] [21.] [22.] [23.] [24.] [25.] [26.] [27.] [28.] [29.] [30.] [31.] [32.] [33.] [34.] [35.] [36.] [37.] [38.] [39.] [40.] [41.] [42.] [43.] [44.] [45.] [46.] [47.] [48.] [49.] [50.] [51.] [52.] [53.] [54.] [55.] [56.] [57.] [58.] [59.] [60.] [61.] [62.] [63.] [64.] [65.] [66.] [67.] [68.] [69.] [70.] [71.] [72.] [73.] [74.] [75.] [76.] [77.] [78.] [79.] [80.] [81.] [82.] [83.] [84.] [8…	[[[173.63999939 233.58000183]] [[172.65924072 233.44267273]] [[172.88365173 234.53144836]] [[179.234375 243.8984375 ]] [[181.1388855 242.840271 ]] [[181.7624054 246.02482605]] [[181.62950134 244.89569092]] [[183.21110535 246.57408142]] [[182.3235321 248.15545654]] [[184.30958557 247.50979614]] [[182.49130249 248.90869141]] [[185.91818237 248.99090576]] [[187.10345459 250.95976257]] [[187.8475647 …		False	False		True
Rep1	W1	F3	560	24.0	2A	2.0	10.75	1.7106026856277958	True	('Rep1', 'W1', 'F3', 24)	('Rep1', 'W1', 'F3', 11176)	[('Rep1', 'W1', 'F3', 2174), ('Rep1', 'W1', 'F3', 2170)]	[]	[[ 73913.] [ 21158.] [ 25137.] [ 29255.] [ 26643.] [ 28923.] [ 31729.] [ 33649.] [ 31374.] [ 31066.] [ 36403.] [ 41402.] [ 54779.] [ 44780.] [ 61364.] [ 69862.] [ 84565.] [ 94944.] [ 88214.] [ 94441.] [101371.] [108148.] [ 99100.] [115717.] [149062.] [146664.] [152403.] [187742.] [203147.] [198765.] [212336.] [221812.] [227619.] [218886.] [243931.] [250013.] [287806.] [288886.] [297778.] [299476.…	[[ 3046.] [ 4901.] [ 7564.] [ 6794.] [ 7368.] [11411.] [11866.] [15262.] [ 9391.] [ 9454.] [10519.] [ 9538.] [ 7108.] [ 6734.] [ 6908.] [ 7154.] [ 8041.] [ 8394.] [ 7563.] [ 7200.] [ 8583.] [ 6757.] [ 5574.] [ 7007.] [ 9726.] [ 7562.] [ 9981.] [11213.] [11791.] [12201.] [11327.] [11460.] [12936.] [12112.] [13049.] [10931.] [10962.] [ 9680.] [11542.] [13623.] [14274.] [13190.] [12359.] [ 2835.]]	[[231378.] [181794.] [205817.] [209686.] [199825.] [217019.] [219291.] [240096.] [210713.] [180659.] [220839.] [237063.] [248231.] [219580.] [294640.] [296072.] [316559.] [289578.] [290909.] [317505.] [306161.] [288698.] [275074.] [309512.] [375935.] [319210.] [332402.] [364515.] [364376.] [344116.] [363253.] [366427.] [362868.] [357579.] [359388.] [378507.] [414161.] [405283.] [404820.] [415417.…	[[ 84.] [125.] [156.] [139.] [149.] [142.] [155.] [152.] [172.] [163.] [169.] [188.] [169.] [176.] [181.] [199.] [194.] [178.] [161.] [198.] [178.] [174.] [145.] [186.] [238.] [198.] [206.] [246.] [239.] [221.] [251.] [253.] [256.] [263.] [277.] [274.] [278.] [268.] [263.] [304.] [301.] [295.] [272.] [ 92.]]	[[22.] [23.] [24.] [25.] [26.] [27.] [28.] [29.] [30.] [31.] [32.] [33.] [34.] [35.] [36.] [37.] [38.] [39.] [40.] [41.] [42.] [43.] [44.] [45.] [46.] [47.] [48.] [49.] [50.] [51.] [52.] [53.] [54.] [55.] [56.] [57.] [58.] [59.] [60.] [61.] [62.] [63.] [64.] [65.]]	[[[276.61904907 316.71429443]] [[274.31600952 320.29998779]] [[268.97436523 319.42947388]] [[276.99639893 317.25540161]] [[277.43960571 316.33221436]] [[281.94366455 315.41549683]] [[280.73226929 314.83547974]] [[280.76315308 312.44735718]] [[286.74417114 320.86627197]] [[284.74539185 322.5368042 ]] [[289. 320.25595093]] [[289.25759888 320.08901978]] [[282.66567993 318.81951904]] [[284.02841187 3…		False	False		True
Rep1	W1	F3	600	11082.0	2B	2.0	16.0	1.7441873288163734	True	('Rep1', 'W1', 'F3', 11082)	('Rep1', 'W1', 'F3', 603)	[('Rep1', 'W1', 'F3', 3209), ('Rep1', 'W1', 'F3', 3207)]	[]	[[ 22704.] [ 19674.] [ 18115.] [ 19894.] [ 27166.] [ 38737.] [ 31132.] [ 26151.] [ 35699.] [ 23053.] [ 25811.] [ 31590.] [ 36807.] [ 46929.] [ 89260.] [ 69619.] [ 84379.] [ 79904.] [100021.] [ 73455.] [108559.] [118227.] [136547.] [128324.] [133688.] [144369.] [140150.] [137231.] [144439.] [164263.] [173724.] [180953.] [197328.] [186355.] [190786.] [194205.] [185284.] [196068.] [191612.] [208649.…	[[ 4057.] [ 3930.] [ 4830.] [ 5094.] [ 8093.] [11748.] [10090.] [10382.] [11270.] [ 8371.] [10041.] [13581.] [12658.] [11798.] [14117.] [ 8558.] [ 7305.] [ 6083.] [ 6902.] [ 4145.] [ 8240.] [ 7685.] [11676.] [ 7077.] [ 8857.] [ 8103.] [ 8535.] [ 7569.] [ 6788.] [ 6298.] [ 7793.] [ 6729.] [ 8937.] [ 8763.] [ 8854.] [ 8380.] [ 8447.] [ 8033.] [ 9494.] [ 8764.] [ 8550.] [ 8529.] [ 6859.] [ 8772.] [1…	[[153657.] [138643.] [116905.] [122938.] [172615.] [251823.] [195897.] [188357.] [182152.] [139765.] [175483.] [211405.] [224555.] [257227.] [352246.] [272330.] [280182.] [285977.] [287250.] [207380.] [272298.] [287464.] [326715.] [301176.] [302094.] [309749.] [324877.] [295313.] [292124.] [303496.] [335602.] [334914.] [354128.] [330992.] [344598.] [352216.] [323960.] [341183.] [342308.] [358846.…	[[ 80.] [110.] [100.] [ 93.] [146.] [167.] [136.] [105.] [157.] [119.] [141.] [143.] [153.] [166.] [210.] [168.] [177.] [179.] [172.] [119.] [162.] [170.] [189.] [174.] [172.] [164.] [177.] [177.] [156.] [167.] [190.] [194.] [215.] [192.] [186.] [200.] [175.] [186.] [179.] [210.] [216.] [223.] [182.] [199.] [215.] [184.] [229.] [273.] [220.] [220.] [212.] [249.] [228.] [241.] [271.] [273.] [191.]…	[[24.] [25.] [26.] [27.] [28.] [29.] [30.] [31.] [32.] [33.] [34.] [35.] [36.] [37.] [38.] [39.] [40.] [41.] [42.] [43.] [44.] [45.] [46.] [47.] [48.] [49.] [50.] [51.] [52.] [53.] [54.] [55.] [56.] [57.] [58.] [59.] [60.] [61.] [62.] [63.] [64.] [65.] [66.] [67.] [68.] [69.] [70.] [71.] [72.] [73.] [74.] [75.] [76.] [77.] [78.] [79.] [80.] [81.] [82.] [83.] [84.] [85.] [86.] [87.] [88.]]	[[[334.92498779 239. ]] [[344.96362305 227.32727051]] [[341.36999512 231.83000183]] [[345.1774292 233.82258606]] [[326.04650879 228.77888489]] [[309.95504761 233.36372375]] [[303.68026733 231.38839722]] [[302.25622559 231.60961914]] [[302.48703003 233.64373779]] [[306.34793091 230.32344055]] [[298.7411499 238.14538574]] [[296.89160156 244.29020691]] [[297.06210327 252.33660889]] [[294.33734131 24…		False	False	2.747395833333339	True
Rep1	W1	F3	603	11082.0	2A	2.0	14.75	2.217905132232221	True	('Rep1', 'W1', 'F3', 11082)	('Rep1', 'W1', 'F3', 600)	[('Rep1', 'W1', 'F3', 11241), ('Rep1', 'W1', 'F3', 2932)]	[]	[[ 26511.] [ 25725.] [ 25569.] [ 22753.] [ 27017.] [ 38929.] [ 30759.] [ 23221.] [ 41504.] [ 22547.] [ 17509.] [ 17621.] [ 45707.] [ 34832.] [ 47338.] [ 60941.] [ 60054.] [ 73630.] [ 83036.] [ 79368.] [ 92753.] [ 74414.] [107169.] [ 85618.] [ 84389.] [ 89630.] [106546.] [110244.] [119637.] [137840.] [145208.] [132559.] [135712.] [147286.] [163049.] [160676.] [165532.] [176168.] [151559.] [170602.…	[[ 3601.] [ 4963.] [ 5808.] [ 5902.] [ 7041.] [12798.] [ 9544.] [ 8996.] [11765.] [10442.] [ 6773.] [ 6771.] [12637.] [ 6854.] [ 7108.] [ 7401.] [ 6772.] [ 7000.] [ 8004.] [ 7166.] [ 7364.] [ 5417.] [10295.] [ 6102.] [ 7243.] [ 7797.] [ 7405.] [ 6816.] [ 9009.] [ 8425.] [ 9951.] [ 9240.] [ 8484.] [ 8945.] [ 9528.] [ 9170.] [ 9759.] [ 9755.] [ 9531.] [ 8408.] [ 8806.] [ 8009.] [10162.] [ 9921.] [1…	[[196921.] [178273.] [155389.] [152109.] [193281.] [257071.] [224267.] [188712.] [221020.] [182678.] [ 93162.] [111812.] [205205.] [159263.] [185098.] [205559.] [200741.] [226286.] [237770.] [225240.] [256987.] [206689.] [266308.] [223664.] [222671.] [229713.] [257425.] [257003.] [280044.] [297420.] [306688.] [299703.] [292073.] [312532.] [344761.] [324997.] [312890.] [315463.] [294966.] [318072.…	[[ 97.] [112.] [117.] [121.] [128.] [149.] [110.] [106.] [140.] [103.] [ 94.] [107.] [220.] [135.] [147.] [167.] [158.] [177.] [192.] [185.] [192.] [166.] [267.] [181.] [180.] [189.] [193.] [190.] [217.] [216.] [233.] [228.] [215.] [231.] [234.] [235.] [226.] [236.] [223.] [228.] [250.] [218.] [226.] [255.] [330.] [217.] [246.] [216.] [217.] [230.] [271.] [272.] [264.] [287.] [287.] [268.] [256.]…	[[24.] [25.] [26.] [27.] [28.] [29.] [30.] [31.] [32.] [33.] [34.] [35.] [36.] [37.] [38.] [39.] [40.] [41.] [42.] [43.] [44.] [45.] [46.] [47.] [48.] [49.] [50.] [51.] [52.] [53.] [54.] [55.] [56.] [57.] [58.] [59.] [60.] [61.] [62.] [63.] [64.] [65.] [66.] [67.] [68.] [69.] [70.] [71.] [72.] [73.] [74.] [75.] [76.] [77.] [78.] [79.] [80.] [81.] [82.] [83.]]	[[[319.97421265 244.03608704]] [[316.13394165 232.66072083]] [[317.38034058 236.86752319]] [[317.53305054 238.95454407]] [[316.29675293 230.58578491]] [[317.03570557 231.64579773]] [[306.39312744 235.79096985]] [[307.56369019 236.9928894 ]] [[303.95236206 241.64933777]] [[299.99856567 239.03993225]] [[304.57446289 224.35105896]] [[296.3302002 228.04716492]] [[291.43765259 229.85301208]] [[293.174…		False	False		True
Rep1	W1	F3	884	12.0	2A	2.0	11.75	1.2156779835629683	True	('Rep1', 'W1', 'F3', 12)	('Rep1', 'W1', 'F3', 11359)	[('Rep1', 'W1', 'F3', 12179), ('Rep1', 'W1', 'F3', 12180)]	[]	[[ 31391.] [ 22799.] [ 20117.] [ 26459.] [ 46371.] [ 27776.] [ 28369.] [ 25800.] [ 30145.] [ 31511.] [ 35459.] [ 57156.] [ 49993.] [ 49161.] [ 52504.] [ 63544.] [ 72161.] [ 79816.] [ 95998.] [ 87950.] [113544.] [122504.] [123221.] [124010.] [137562.] [135810.] [140146.] [124972.] [146904.] [149432.] [157755.] [153749.] [176670.] [195624.] [164459.] [163989.] [214162.] [214177.] [216066.] [222266.…	[[ 3858.] [ 5305.] [ 5138.] [ 7232.] [14728.] [ 9214.] [ 7744.] [ 9581.] [10394.] [10371.] [ 9409.] [10170.] [ 7795.] [ 7469.] [ 7806.] [ 7887.] [ 6966.] [ 7667.] [ 9023.] [ 9313.] [ 8700.] [ 9283.] [ 8911.] [ 7996.] [ 9082.] [ 9026.] [ 8626.] [ 7578.] [10090.] [ 9798.] [ 8213.] [ 7920.] [ 8858.] [ 9569.] [ 8192.] [ 8903.] [ 9241.] [ 8592.] [ 7710.] [ 9094.] [ 7395.] [ 9124.] [ 8897.] [ 8770.] [1…	[[274828.] [210346.] [194621.] [224856.] [416290.] [278099.] [239941.] [256820.] [284023.] [262347.] [300563.] [358895.] [315631.] [300386.] [308627.] [324987.] [318367.] [315188.] [327091.] [315414.] [344003.] [349861.] [353122.] [340780.] [372516.] [360385.] [356276.] [308035.] [339340.] [355687.] [360853.] [348125.] [368694.] [401042.] [322985.] [316311.] [373541.] [374676.] [337260.] [364979.…	[[ 93.] [144.] [142.] [163.] [270.] [159.] [149.] [180.] [186.] [204.] [209.] [223.] [187.] [191.] [198.] [204.] [204.] [210.] [219.] [224.] [231.] [237.] [230.] [231.] [255.] [244.] [223.] [208.] [230.] [251.] [228.] [224.] [238.] [243.] [191.] [200.] [231.] [230.] [193.] [226.] [210.] [243.] [256.] [255.] [283.] [266.] [298.] [104.]]	[[32.] [33.] [34.] [35.] [36.] [37.] [38.] [39.] [40.] [41.] [42.] [43.] [44.] [45.] [46.] [47.] [48.] [49.] [50.] [51.] [52.] [53.] [54.] [55.] [56.] [57.] [58.] [59.] [60.] [61.] [62.] [63.] [64.] [65.] [66.] [67.] [68.] [69.] [70.] [71.] [72.] [73.] [74.] [75.] [76.] [77.] [78.] [79.]]	[[[233.5 288.56451416]] [[226.2013855 293.6388855 ]] [[224.29577637 296.7253418 ]] [[227.00306702 294.18096924]] [[230.30371094 294.4777832 ]] [[225.65722656 297.09118652]] [[224.54698181 299.4597168 ]] [[217.222229 299.222229 ]] [[214.2580719 299.90322876]] [[216.25489807 305.97058105]] [[210.84449768 305.09329224]] [[192.04425049 303.10256958]] [[199.89038086 302.53744507]] [[210.72512817 303.4…		False	False		True
Rep1	W1	F3	2170	24.0	3AB	3.0	14.5	4.097458634275216	True	('Rep1', 'W1', 'F3', 560)	('Rep1', 'W1', 'F3', 2174)	[('Rep1', 'W1', 'F3', 11858), ('Rep1', 'W1', 'F3', 11857)]	[('Rep1', 'W1', 'F3', 11709), ('Rep1', 'W1', 'F3', 11708)]	[[ 63701.] [ 31648.] [ 49915.] [ 35890.] [ 18722.] [ 27385.] [ 23064.] [ 24291.] [ 23989.] [ 24284.] [ 29341.] [ 27211.] [ 29392.] [ 40806.] [ 42299.] [ 41318.] [ 67222.] [ 78468.] [ 99044.] [109816.] [128629.] [108527.] [133779.] [184787.] [208809.] [216434.] [217098.] [230399.] [238507.] [265257.] [266011.] [281962.] [290344.] [305858.] [334066.] [323898.] [344670.] [340530.] [342628.] [354318.…	[[ 2585.] [ 3336.] [ 5535.] [ 6839.] [ 7932.] [ 9012.] [10974.] [14530.] [17324.] [18399.] [20041.] [22841.] [23990.] [29406.] [26717.] [26195.] [30564.] [27631.] [22127.] [18660.] [14432.] [ 8374.] [ 8574.] [ 8120.] [ 6981.] [ 7720.] [ 7825.] [ 6196.] [ 6989.] [ 7757.] [ 7905.] [ 8482.] [ 8960.] [ 7442.] [ 8204.] [ 7023.] [ 8375.] [10124.] [ 9339.] [ 8608.] [ 9727.] [ 8844.] [ 9846.] [ 9325.] [ …	[[236531.] [225867.] [293463.] [260033.] [251712.] [276351.] [281645.] [283617.] [300376.] [308071.] [308044.] [303641.] [301005.] [336024.] [320900.] [298944.] [347120.] [344207.] [345939.] [346159.] [345163.] [270072.] [302529.] [378472.] [387178.] [397151.] [389938.] [380274.] [397830.] [401363.] [410320.] [411173.] [422094.] [414504.] [479312.] [419115.] [407687.] [429852.] [427577.] [436439.…	[[ 72.] [ 76.] [115.] [116.] [120.] [144.] [132.] [135.] [144.] [137.] [149.] [156.] [162.] [198.] [167.] [158.] [181.] [164.] [181.] [196.] [199.] [151.] [143.] [183.] [186.] [192.] [194.] [181.] [197.] [199.] [211.] [202.] [214.] [215.] [235.] [212.] [217.] [238.] [224.] [226.] [239.] [232.] [250.] [237.] [256.] [241.] [262.] [265.] [278.] [255.] [251.] [267.] [289.] [268.] [270.] [285.] [281.]…	[[ 66.] [ 67.] [ 68.] [ 69.] [ 70.] [ 71.] [ 72.] [ 73.] [ 74.] [ 75.] [ 76.] [ 77.] [ 78.] [ 79.] [ 80.] [ 81.] [ 82.] [ 83.] [ 84.] [ 85.] [ 86.] [ 87.] [ 88.] [ 89.] [ 90.] [ 91.] [ 92.] [ 93.] [ 94.] [ 95.] [ 96.] [ 97.] [ 98.] [ 99.] [100.] [101.] [102.] [103.] [104.] [105.] [106.] [107.] [108.] [109.] [110.] [111.] [112.] [113.] [114.] [115.] [116.] [117.] [118.] [119.] [120.] [121.] [122.]…	[[[264.597229 289.8611145 ]] [[273.23321533 282.08184814]] [[275.25518799 274.52349854]] [[278.47177124 273.95227051]] [[283.8500061 281.6333313 ]] [[281.88195801 286.06945801]] [[282.07574463 284.9772644 ]] [[283.0333252 284.39630127]] [[283.05554199 285.20834351]] [[282.79925537 283.14233398]] [[285.31207275 279.45303345]] [[293.40383911 281.72436523]] [[297. 284.58026123]] [[291.95010376 280.0…		False	False		True
Rep1	W1	F3	2174	24.0	3AA	3.0	13.25	3.4882250204353857	True	('Rep1', 'W1', 'F3', 560)	('Rep1', 'W1', 'F3', 2170)	[('Rep1', 'W1', 'F3', 11883), ('Rep1', 'W1', 'F3', 11884)]	[('Rep1', 'W1', 'F3', 11709), ('Rep1', 'W1', 'F3', 11708)]	[[ 71604.] [ 20459.] [ 21056.] [ 21251.] [ 23636.] [ 20742.] [ 24237.] [ 26032.] [ 26604.] [ 29784.] [ 24510.] [ 29441.] [ 38670.] [ 45471.] [ 40229.] [ 47734.] [ 44039.] [ 52394.] [ 61441.] [ 68141.] [ 65235.] [ 61855.] [ 49659.] [ 49528.] [ 55450.] [ 77510.] [ 76031.] [ 76750.] [ 88253.] [ 95126.] [100073.] [ 90502.] [115237.] [114768.] [131519.] [129109.] [136010.] [126656.] [116828.] [137030.…	[[ 3103.] [ 4680.] [ 5686.] [ 5418.] [ 6703.] [ 8310.] [11955.] [12034.] [16643.] [18665.] [16785.] [19372.] [19950.] [21203.] [18761.] [17980.] [15889.] [12596.] [10961.] [ 9073.] [ 7234.] [ 6641.] [ 4931.] [ 4927.] [ 7537.] [ 8969.] [ 7153.] [ 7275.] [ 6804.] [ 6567.] [ 6883.] [ 5954.] [ 7588.] [ 8211.] [ 9374.] [ 8064.] [ 9091.] [ 8164.] [ 9488.] [ 8886.] [ 8534.] [ 7751.] [ 8318.] [ 8962.] [ …	[[230818.] [217448.] [219896.] [246951.] [254636.] [243234.] [285003.] [248482.] [288950.] [311474.] [274717.] [272842.] [274244.] [277614.] [238218.] [281658.] [288460.] [286116.] [283746.] [285820.] [289383.] [295556.] [194344.] [220898.] [228099.] [335097.] [285133.] [295774.] [325553.] [311957.] [320591.] [272505.] [335103.] [322055.] [328101.] [324257.] [322470.] [312490.] [267785.] [314248.…	[[ 75.] [124.] [126.] [133.] [147.] [157.] [143.] [131.] [166.] [173.] [170.] [174.] [179.] [191.] [120.] [177.] [197.] [173.] [183.] [167.] [170.] [190.] [109.] [123.] [137.] [186.] [172.] [186.] [185.] [191.] [187.] [155.] [217.] [214.] [207.] [213.] [225.] [218.] [196.] [223.] [194.] [208.] [235.] [228.] [246.] [221.] [232.] [229.] [222.] [222.] [240.] [220.] [200.] [120.]]	[[ 66.] [ 67.] [ 68.] [ 69.] [ 70.] [ 71.] [ 72.] [ 73.] [ 74.] [ 75.] [ 76.] [ 77.] [ 78.] [ 79.] [ 80.] [ 81.] [ 82.] [ 83.] [ 84.] [ 85.] [ 86.] [ 87.] [ 88.] [ 89.] [ 90.] [ 91.] [ 92.] [ 93.] [ 94.] [ 95.] [ 96.] [ 97.] [ 98.] [ 99.] [100.] [101.] [102.] [103.] [104.] [105.] [106.] [107.] [108.] [109.] [110.] [111.] [112.] [113.] [114.] [115.] [116.] [117.] [118.] [119.]]	[[[265.54000854 300.44665527]] [[262.96774292 306.5725708 ]] [[262.15078735 303.30950928]] [[260.34210205 297.53759766]] [[259.45239258 300.00338745]] [[262.34075928 301.32803345]] [[261.10839844 297.30419922]] [[263.98092651 300.30151367]] [[265.01367188 304.7562561 ]] [[262.80636597 303.61560059]] [[259.21176147 306.48236084]] [[257.9942627 306.83908081]] [[259.05307007 306.52233887]] [[254.280…		False	False		True
Rep1	W1	F3	2303	17.0	2B	2.0	14.0	2.9441477620262195	True	('Rep1', 'W1', 'F3', 17)	('Rep1', 'W1', 'F3', 2304)	[('Rep1', 'W1', 'F3', 11720), ('Rep1', 'W1', 'F3', 11721)]	[]	[[ 24746.] [ 30304.] [ 22965.] [ 26703.] [ 29013.] [ 24643.] [ 29870.] [ 32988.] [ 35302.] [ 40971.] [ 40761.] [ 38576.] [ 52418.] [ 46853.] [ 52330.] [ 58192.] [ 60681.] [ 67402.] [ 61404.] [ 65621.] [ 71971.] [ 79277.] [ 88554.] [ 78172.] [ 88135.] [ 76515.] [ 82770.] [ 93910.] [115209.] [102296.] [105901.] [100542.] [126165.] [126803.] [127389.] [135526.] [151106.] [146917.] [161529.] [192508.…	[[ 5066.] [ 7306.] [ 7602.] [ 9283.] [ 9737.] [11392.] [13280.] [14474.] [18060.] [21422.] [23423.] [27027.] [35706.] [26638.] [27206.] [23140.] [21407.] [16028.] [13635.] [11745.] [10556.] [ 9876.] [ 9555.] [10635.] [ 8971.] [10909.] [ 9149.] [ 8545.] [10926.] [10778.] [10840.] [ 8408.] [10547.] [ 9220.] [11250.] [10631.] [12224.] [11399.] [ 9785.] [12269.] [11794.] [10226.] [10785.] [ 8322.] [1…	[[325513.] [318141.] [288676.] [345415.] [317328.] [328855.] [350260.] [335594.] [351516.] [373867.] [370646.] [393383.] [496764.] [394227.] [409500.] [392256.] [413818.] [399439.] [429232.] [419515.] [434164.] [477418.] [519778.] [450169.] [523578.] [502474.] [530019.] [534641.] [576655.] [552566.] [548058.] [567211.] [570183.] [560015.] [575582.] [575312.] [619261.] [603946.] [587435.] [640458.…	[[101.] [164.] [182.] [179.] [192.] [197.] [214.] [209.] [212.] [213.] [211.] [211.] [265.] [227.] [220.] [218.] [230.] [211.] [238.] [227.] [244.] [246.] [271.] [242.] [255.] [265.] [275.] [274.] [269.] [279.] [276.] [272.] [268.] [279.] [282.] [282.] [303.] [295.] [291.] [309.] [327.] [311.] [302.] [265.] [281.] [313.] [296.] [306.] [320.] [326.] [321.] [291.] [344.] [338.] [165.] [133.] [115.]]	[[ 69.] [ 70.] [ 71.] [ 72.] [ 73.] [ 74.] [ 75.] [ 76.] [ 77.] [ 78.] [ 79.] [ 80.] [ 81.] [ 82.] [ 83.] [ 84.] [ 85.] [ 86.] [ 87.] [ 88.] [ 89.] [ 90.] [ 91.] [ 92.] [ 93.] [ 94.] [ 95.] [ 96.] [ 97.] [ 98.] [ 99.] [100.] [101.] [102.] [103.] [104.] [105.] [106.] [107.] [108.] [109.] [110.] [111.] [112.] [113.] [114.] [115.] [116.] [117.] [118.] [119.] [120.] [121.] [122.] [123.] [124.] [125.]]	[[[201.05445862 313.11386108]] [[190.05487061 304.91464233]] [[202.08790588 308.75823975]] [[207.41619873 301.02514648]] [[205.59375 305.44271851]] [[201.40863037 306.70812988]] [[199.1401825 310.28503418]] [[198.49520874 311.98803711]] [[202.52830505 314.60375977]] [[202.63615417 318.00234985]] [[203.42416382 320.82226562]] [[202.17771912 316.87915039]] [[194.99057007 313.1867981 ]] [[195.231277…	True	False	False		True
Rep1	W1	F3	2304	17.0	2A	2.0	16.75	4.995882296686015	True	('Rep1', 'W1', 'F3', 17)	('Rep1', 'W1', 'F3', 2303)	[('Rep1', 'W1', 'F3', 6571), ('Rep1', 'W1', 'F3', 6574)]	[]	[[ 29832.] [ 53403.] [ 23254.] [ 20531.] [ 27150.] [ 26645.] [ 26083.] [ 27963.] [ 26747.] [ 38468.] [ 40741.] [ 35961.] [ 22918.] [ 36606.] [ 38332.] [ 35805.] [ 40187.] [ 38291.] [ 40722.] [ 41200.] [ 47542.] [ 46054.] [ 51589.] [ 55283.] [ 62645.] [ 61533.] [ 72909.] [ 72241.] [ 84473.] [ 84283.] [ 89415.] [103778.] [102934.] [106363.] [106026.] [ 98815.] [117399.] [132816.] [139657.] [162380.…	[[ 5356.] [ 5718.] [ 8992.] [ 7178.] [ 9741.] [10256.] [10343.] [13638.] [15836.] [15332.] [18607.] [19302.] [13493.] [24820.] [25737.] [27160.] [28861.] [28539.] [31530.] [34216.] [38357.] [32653.] [29133.] [27428.] [20673.] [15293.] [10965.] [ 8627.] [ 9387.] [ 7891.] [ 9581.] [ 9561.] [ 9940.] [ 8665.] [10274.] [ 8441.] [10351.] [ 9932.] [ 9846.] [ 9207.] [10722.] [ 9149.] [10009.] [10605.] [ …	[[302565.] [316145.] [337729.] [330494.] [355770.] [362540.] [358464.] [368558.] [369379.] [341596.] [364543.] [371333.] [234210.] [378280.] [403289.] [394844.] [394712.] [395775.] [417609.] [410421.] [426697.] [415832.] [442410.] [432904.] [431841.] [449286.] [439047.] [460772.] [462771.] [467137.] [460705.] [471212.] [471372.] [469149.] [464702.] [458559.] [501942.] [486769.] [513828.] [497630.…	[[108.] [103.] [139.] [144.] [168.] [164.] [168.] [182.] [187.] [191.] [210.] [200.] [138.] [212.] [206.] [204.] [200.] [201.] [204.] [222.] [217.] [214.] [233.] [232.] [234.] [238.] [235.] [227.] [226.] [241.] [247.] [250.] [258.] [250.] [259.] [256.] [263.] [254.] [289.] [260.] [266.] [241.] [259.] [279.] [251.] [284.] [267.] [304.] [309.] [306.] [299.] [315.] [289.] [311.] [260.] [291.] [257.]…	[[ 69.] [ 70.] [ 71.] [ 72.] [ 73.] [ 74.] [ 75.] [ 76.] [ 77.] [ 78.] [ 79.] [ 80.] [ 81.] [ 82.] [ 83.] [ 84.] [ 85.] [ 86.] [ 87.] [ 88.] [ 89.] [ 90.] [ 91.] [ 92.] [ 93.] [ 94.] [ 95.] [ 96.] [ 97.] [ 98.] [ 99.] [100.] [101.] [102.] [103.] [104.] [105.] [106.] [107.] [108.] [109.] [110.] [111.] [112.] [113.] [114.] [115.] [116.] [117.] [118.] [119.] [120.] [121.] [122.] [123.] [124.] [125.]…	[[[214.98147583 315.26852417]] [[219.59584045 310.30273438]] [[202.29856873 294.86691284]] [[198.5486145 290.5 ]] [[196.76785278 292.97024536]] [[196.18902588 291.87194824]] [[191.06547546 295.32739258]] [[191.1648407 293.75823975]] [[194.91175842 296.7406311 ]] [[194.67277527 304.76177979]] [[194.75714111 303.48095703]] [[194.41000366 303.07000732]] [[182.29710388 306.26812744]] [[184.81132507 3…	True	False	False		True
Rep1	W1	F3	2932	11082.0	3AB	3.0	15.25	2.269492793573323	True	('Rep1', 'W1', 'F3', 603)	('Rep1', 'W1', 'F3', 11241)	[('Rep1', 'W1', 'F3', 12409), ('Rep1', 'W1', 'F3', 12410)]	[('Rep1', 'W1', 'F3', 3209), ('Rep1', 'W1', 'F3', 3207)]	[[ 27509.] [ 21094.] [ 31884.] [ 21236.] [ 25844.] [ 23096.] [ 24042.] [ 22198.] [ 23770.] [ 26516.] [ 25107.] [ 29495.] [ 31159.] [ 35109.] [ 42762.] [ 41306.] [ 50031.] [ 59817.] [ 71511.] [ 66062.] [ 68290.] [ 75508.] [ 74219.] [ 80585.] [ 87930.] [ 89918.] [ 98469.] [ 92063.] [112304.] [109403.] [109246.] [115930.] [117061.] [135546.] [117706.] [125704.] [122849.] [126009.] [142865.] [124998.…	[[ 3986.] [ 4476.] [ 5807.] [ 7564.] [ 6788.] [ 7614.] [ 9655.] [ 9206.] [10306.] [10447.] [10438.] [ 9050.] [ 9743.] [ 7054.] [ 4705.] [ 6011.] [ 5641.] [ 5460.] [ 5103.] [ 5503.] [ 5710.] [ 6463.] [ 5527.] [ 5500.] [ 6157.] [ 6130.] [ 6128.] [ 7193.] [ 8304.] [ 6724.] [ 6263.] [ 6283.] [ 7308.] [ 7536.] [ 8179.] [ 7123.] [ 7510.] [ 6583.] [ 8140.] [ 7284.] [ 6688.] [ 6577.] [ 8138.] [10531.] [ …	[[219380.] [201628.] [219807.] [221537.] [212041.] [228972.] [237073.] [256616.] [262745.] [267755.] [266833.] [264074.] [277094.] [287952.] [257114.] [257517.] [266191.] [268105.] [258308.] [260150.] [263589.] [289368.] [281803.] [272618.] [280417.] [280793.] [293385.] [276919.] [319632.] [287104.] [266405.] [270737.] [286519.] [309891.] [317179.] [328092.] [329193.] [333930.] [333543.] [325605.…	[[ 76.] [118.] [117.] [146.] [141.] [149.] [154.] [141.] [155.] [150.] [155.] [158.] [162.] [161.] [147.] [149.] [144.] [150.] [149.] [146.] [131.] [163.] [163.] [155.] [165.] [159.] [162.] [159.] [176.] [162.] [159.] [160.] [193.] [200.] [199.] [191.] [192.] [185.] [202.] [183.] [163.] [177.] [215.] [245.] [211.] [206.] [249.] [205.] [180.] [172.] [182.] [214.] [190.] [247.] [262.] [252.] [217.]…	[[ 84.] [ 85.] [ 86.] [ 87.] [ 88.] [ 89.] [ 90.] [ 91.] [ 92.] [ 93.] [ 94.] [ 95.] [ 96.] [ 97.] [ 98.] [ 99.] [100.] [101.] [102.] [103.] [104.] [105.] [106.] [107.] [108.] [109.] [110.] [111.] [112.] [113.] [114.] [115.] [116.] [117.] [118.] [119.] [120.] [121.] [122.] [123.] [124.] [125.] [126.] [127.] [128.] [129.] [130.] [131.] [132.] [133.] [134.] [135.] [136.] [137.] [138.] [139.] [140.]…	[[[298.9342041 204.39472961]] [[293.0423584 215.46609497]] [[288.83334351 226.31196594]] [[284.08905029 229.69178772]] [[283.23049927 230.22340393]] [[285.66107178 233.60067749]] [[288.07144165 233.93505859]] [[289.57800293 234.68440247]] [[287.79678345 230.6612854 ]] [[288.45333862 230.83999634]] [[287.49356079 231.94515991]] [[286.39239502 228.96835327]] [[286.85803223 229.02468872]] [[287.6739…		False	False		True
Rep1	W1	F3	2983	13.0	3AB	3.0	11.25	2.1109830899812945	True	('Rep1', 'W1', 'F3', 11174)	('Rep1', 'W1', 'F3', 2985)	[('Rep1', 'W1', 'F3', 12024), ('Rep1', 'W1', 'F3', 12025)]	[('Rep1', 'W1', 'F3', 11247), ('Rep1', 'W1', 'F3', 11248)]	[[ 24085.] [ 22479.] [ 21579.] [ 25520.] [ 21404.] [ 28050.] [ 24526.] [ 30341.] [ 31632.] [ 37073.] [ 44772.] [ 53271.] [ 65993.] [ 86494.] [ 96373.] [112062.] [133544.] [131970.] [138732.] [133344.] [158908.] [162895.] [179395.] [183504.] [189068.] [210290.] [196965.] [208172.] [182953.] [227275.] [235911.] [249773.] [264385.] [254241.] [261700.] [280459.] [263946.] [276131.] [272066.] [248759.…	[[ 4394.] [ 5397.] [ 6130.] [ 5816.] [ 7527.] [10820.] [ 8694.] [10309.] [12138.] [11581.] [11229.] [11897.] [ 6840.] [ 6508.] [ 7127.] [ 7028.] [ 6558.] [ 7202.] [ 8406.] [ 8143.] [ 8455.] [ 9243.] [ 7535.] [ 7525.] [ 7518.] [ 9013.] [ 7616.] [ 7463.] [ 5360.] [ 7663.] [ 8280.] [ 8572.] [ 9001.] [ 8716.] [ 7743.] [ 6687.] [ 8667.] [ 7066.] [ 6570.] [ 5915.] [ 7664.] [ 6184.] [ 8084.] [ 5866.] [ …	[[272771.] [259839.] [279413.] [266088.] [261513.] [322160.] [302546.] [312801.] [331868.] [334660.] [318277.] [330834.] [326559.] [327666.] [349589.] [335261.] [359572.] [343773.] [355075.] [342763.] [384588.] [358388.] [365370.] [366357.] [363580.] [396532.] [374982.] [359126.] [310902.] [385906.] [406167.] [407512.] [413795.] [411300.] [431485.] [432106.] [425896.] [405973.] [396774.] [371479.…	[[123.] [151.] [150.] [138.] [127.] [169.] [133.] [146.] [163.] [156.] [159.] [160.] [145.] [160.] [176.] [168.] [185.] [180.] [192.] [177.] [201.] [195.] [188.] [190.] [193.] [210.] [206.] [178.] [153.] [194.] [204.] [202.] [214.] [187.] [195.] [194.] [190.] [180.] [179.] [164.] [175.] [153.] [200.] [126.] [121.] [ 86.]]	[[ 85.] [ 86.] [ 87.] [ 88.] [ 89.] [ 90.] [ 91.] [ 92.] [ 93.] [ 94.] [ 95.] [ 96.] [ 97.] [ 98.] [ 99.] [100.] [101.] [102.] [103.] [104.] [105.] [106.] [107.] [108.] [109.] [110.] [111.] [112.] [113.] [114.] [115.] [116.] [117.] [118.] [119.] [120.] [121.] [122.] [123.] [124.] [125.] [126.] [127.] [128.] [129.] [130.]]	[[[262.55691528 216.46748352]] [[260.22186279 219.79139709]] [[253.35333252 228.3999939 ]] [[252.17391968 227.96377563]] [[251.24531555 230.2973938 ]] [[252.98521423 230.68934631]] [[253.31202698 231.77067566]] [[253.75341797 231.95205688]] [[253.74539185 233.00306702]] [[256.99359131 234.76922607]] [[256.0848999 232.60691833]] [[257.85626221 232.9750061 ]] [[259.76504517 233.59005737]] [[260.515…		False	False		True
Rep1	W1	F3	2985	13.0	3AA	3.0	10.25	2.1072506552634294	True	('Rep1', 'W1', 'F3', 11174)	('Rep1', 'W1', 'F3', 2983)	[('Rep1', 'W1', 'F3', 11995), ('Rep1', 'W1', 'F3', 11996)]	[('Rep1', 'W1', 'F3', 11247), ('Rep1', 'W1', 'F3', 11248)]	[[ 22602.] [ 23062.] [ 24739.] [ 29687.] [ 24524.] [ 25186.] [ 30554.] [ 39777.] [ 45524.] [ 54025.] [ 70672.] [ 83955.] [ 96015.] [124205.] [134954.] [152847.] [165935.] [174244.] [172493.] [178396.] [199935.] [187794.] [236874.] [225267.] [200718.] [222769.] [164343.] [169505.] [199658.] [178322.] [176950.] [178280.] [206607.] [178566.] [192430.] [189380.] [194683.] [238096.] [232969.] [211167.…	[[ 4931.] [ 5967.] [ 7981.] [ 7763.] [ 8232.] [ 9260.] [11045.] [11629.] [13005.] [13025.] [11612.] [10970.] [ 7272.] [ 8086.] [ 7607.] [ 8686.] [ 7646.] [ 8398.] [ 7239.] [ 8576.] [ 8622.] [ 8930.] [11650.] [ 9670.] [ 9030.] [ 9358.] [ 6295.] [ 7056.] [ 9779.] [ 7196.] [ 7895.] [ 7507.] [ 6050.] [ 7171.] [ 8075.] [ 6691.] [ 7848.] [10883.] [ 9514.] [10286.] [ 7402.] [ 5265.]]	[[286252.] [288136.] [309466.] [312361.] [295331.] [311503.] [311597.] [333799.] [326725.] [331555.] [330511.] [356267.] [366862.] [371479.] [375720.] [397269.] [390105.] [389274.] [390470.] [405484.] [442613.] [449775.] [552379.] [535038.] [449019.] [471642.] [364761.] [386062.] [454366.] [373720.] [387373.] [412956.] [448015.] [385081.] [441806.] [419320.] [437564.] [518700.] [531813.] [491352.…	[[130.] [158.] [170.] [159.] [161.] [167.] [183.] [200.] [199.] [201.] [198.] [199.] [205.] [203.] [219.] [226.] [219.] [219.] [208.] [227.] [235.] [239.] [278.] [269.] [248.] [246.] [170.] [162.] [228.] [183.] [201.] [201.] [222.] [180.] [211.] [187.] [203.] [271.] [261.] [257.] [192.] [136.]]	[[ 85.] [ 86.] [ 87.] [ 88.] [ 89.] [ 90.] [ 91.] [ 92.] [ 93.] [ 94.] [ 95.] [ 96.] [ 97.] [ 98.] [ 99.] [100.] [101.] [102.] [103.] [104.] [105.] [106.] [107.] [108.] [109.] [110.] [111.] [112.] [113.] [114.] [115.] [116.] [117.] [118.] [119.] [120.] [121.] [122.] [123.] [124.] [125.] [126.]]	[[[245.53846741 219.64614868]] [[239.24684143 212.87341309]] [[233.91175842 216.81176758]] [[234.17295837 216.11634827]] [[235.48757935 219.28881836]] [[234.27844238 217.31437683]] [[234.79507446 217.00819397]] [[235.24499512 214.96499634]] [[235.20854187 217.36935425]] [[235.58457947 220.54476929]] [[236.722229 223.38383484]] [[237.42964172 222.45979309]] [[237.66098022 222.37316895]] [[238.7955…		False	False		True
Rep1	W1	F3	3085	11081.0	3AA	3.0	15.75	3.5441325938581936	False	('Rep1', 'W1', 'F3', 454)	('Rep1', 'W1', 'F3', 12316)	[]	[('Rep1', 'W1', 'F3', 12256), ('Rep1', 'W1', 'F3', 12255)]	[[ 25361.] [ 21841.] [ 30915.] [ 25259.] [ 23658.] [ 24645.] [ 30150.] [ 24442.] [ 27072.] [ 27018.] [ 33561.] [ 30528.] [ 35504.] [ 24813.] [ 36657.] [ 31638.] [ 33336.] [ 38352.] [ 38529.] [ 40789.] [ 43343.] [ 45209.] [ 42859.] [ 40534.] [ 43860.] [ 58133.] [ 43049.] [ 48701.] [ 47379.] [ 44593.] [ 50913.] [ 58175.] [ 62589.] [ 63835.] [ 59178.] [ 68606.] [ 66794.] [ 62892.] [ 64415.] [ 67320.…	[[ 4439.] [ 4098.] [ 8257.] [ 6169.] [ 8126.] [ 7599.] [ 9397.] [10904.] [11120.] [13327.] [14472.] [17910.] [16469.] [19345.] [20874.] [20105.] [19278.] [22203.] [18229.] [13903.] [11769.] [ 9308.] [ 8489.] [ 8499.] [ 7263.] [14524.] [ 7780.] [ 6514.] [ 8292.] [ 7143.] [ 8253.] [ 8336.] [14475.] [15634.] [11346.] [15055.] [11851.] [ 8766.] [ 7590.] [ 7594.] [ 6978.] [ 7916.] [ 8919.] [10599.] [ …	[[225103.] [220777.] [310014.] [261039.] [269759.] [266951.] [275866.] [275521.] [266619.] [287669.] [300902.] [295230.] [276489.] [304277.] [307850.] [308654.] [303611.] [348185.] [330635.] [325169.] [320046.] [329421.] [329237.] [345888.] [338814.] [385416.] [332806.] [334899.] [317347.] [328541.] [335347.] [339631.] [405280.] [430123.] [400574.] [455457.] [407163.] [370335.] [377318.] [384759.…	[[ 85.] [ 82.] [140.] [141.] [160.] [162.] [164.] [161.] [166.] [177.] [190.] [191.] [189.] [196.] [193.] [194.] [200.] [223.] [202.] [196.] [203.] [200.] [205.] [212.] [219.] [227.] [208.] [202.] [204.] [211.] [209.] [213.] [232.] [235.] [220.] [261.] [222.] [187.] [206.] [215.] [195.] [211.] [226.] [242.] [231.] [204.] [223.] [204.] [205.] [211.] [241.] [226.] [233.] [222.] [248.] [240.] [233.]…	[[ 87.] [ 88.] [ 89.] [ 90.] [ 91.] [ 92.] [ 93.] [ 94.] [ 95.] [ 96.] [ 97.] [ 98.] [ 99.] [100.] [101.] [102.] [103.] [104.] [105.] [106.] [107.] [108.] [109.] [110.] [111.] [112.] [113.] [114.] [115.] [116.] [117.] [118.] [119.] [120.] [121.] [122.] [123.] [124.] [125.] [126.] [127.] [128.] [129.] [130.] [131.] [132.] [133.] [134.] [135.] [136.] [137.] [138.] [139.] [140.] [141.] [142.] [143.]…	[[[220.26470947 214.65293884]] [[217.92752075 203.45753479]] [[216.75590515 202.29472351]] [[222.65602112 191.71986389]] [[215.15625 187.70625305]] [[217.86419678 186.41357422]] [[220.48170471 185.20121765]] [[225.45031738 186.54347229]] [[223.5 186.2409668 ]] [[223.34745789 185.62994385]] [[223.09474182 185.01052856]] [[224.24868774 181.75654602]] [[222.15078735 178.06085205]] [[224.60203552 179…		False	False		True
Rep1	W1	F3	3207	11082.0	3BB	3.0	21.75	6.702800046356814	True	('Rep1', 'W1', 'F3', 600)	('Rep1', 'W1', 'F3', 3209)	[('Rep1', 'W1', 'F3', 10446), ('Rep1', 'W1', 'F3', 12396)]	[('Rep1', 'W1', 'F3', 11241), ('Rep1', 'W1', 'F3', 2932)]	[[ 35276.] [ 28406.] [ 23554.] [ 28031.] [ 25848.] [ 23767.] [ 28982.] [ 24701.] [ 29023.] [ 30675.] [ 25051.] [ 27788.] [ 29462.] [ 29772.] [ 24270.] [ 23728.] [ 25118.] [ 12905.] [ 31252.] [ 29970.] [ 32807.] [ 28289.] [ 32679.] [ 33275.] [ 24831.] [ 16598.] [ 28839.] [ 27904.] [ 34756.] [ 30043.] [ 28010.] [ 32938.] [ 34373.] [ 31287.] [ 23393.] [ 33563.] [ 28381.] [ 46422.] [ 39242.] [ 46574.…	[[ 4255.] [ 6242.] [ 6463.] [ 7317.] [ 6941.] [ 8461.] [ 9482.] [11378.] [12861.] [14109.] [15049.] [15821.] [17605.] [22539.] [21212.] [16938.] [19125.] [12553.] [29421.] [33225.] [32877.] [33021.] [30231.] [36868.] [31778.] [28991.] [41148.] [38905.] [42232.] [46138.] [41137.] [46378.] [44787.] [42765.] [42121.] [52082.] [49767.] [51756.] [49585.] [57049.] [50142.] [46127.] [43623.] [37411.] [2…	[[231379.] [225175.] [205907.] [221847.] [204171.] [206249.] [221823.] [245577.] [272339.] [261500.] [253989.] [277055.] [285189.] [285332.] [272663.] [227977.] [237853.] [156725.] [311975.] [332636.] [331650.] [317368.] [304586.] [354377.] [316510.] [251950.] [345186.] [304994.] [351095.] [383385.] [352209.] [374533.] [357857.] [328268.] [334251.] [356525.] [344457.] [407887.] [347886.] [365316.…	[[ 79.] [125.] [138.] [148.] [147.] [151.] [164.] [168.] [175.] [174.] [176.] [178.] [184.] [182.] [158.] [142.] [123.] [ 97.] [160.] [158.] [157.] [142.] [136.] [151.] [137.] [101.] [144.] [122.] [172.] [177.] [166.] [182.] [168.] [159.] [168.] [182.] [165.] [201.] [171.] [186.] [175.] [180.] [185.] [185.] [192.] [206.] [211.] [199.] [202.] [206.] [184.] [163.] [196.] [199.] [210.] [172.] [184.]…	[[ 89.] [ 90.] [ 91.] [ 92.] [ 93.] [ 94.] [ 95.] [ 96.] [ 97.] [ 98.] [ 99.] [100.] [101.] [102.] [103.] [104.] [105.] [106.] [107.] [108.] [109.] [110.] [111.] [112.] [113.] [114.] [115.] [116.] [117.] [118.] [119.] [120.] [121.] [122.] [123.] [124.] [125.] [126.] [127.] [128.] [129.] [130.] [131.] [132.] [133.] [134.] [135.] [136.] [137.] [138.] [139.] [140.] [141.] [142.] [143.] [144.] [145.]…	[[[314.24682617 248.12025452]] [[322.5880127 249.78799438]] [[319.76086426 243.81159973]] [[316.06082153 242.87837219]] [[318.80612183 240.83332825]] [[319.33444214 240.8377533 ]] [[319.78659058 241.98170471]] [[318.375 241.67857361]] [[313.87713623 239.96286011]] [[316.29885864 238.67240906]] [[316.625 242.67045593]] [[317.21347046 241.5 ]] [[318.125 241.25543213]] [[315.32418823 241.95603943]] …		False	False	9.893973214285715	True
Rep1	W1	F3	3209	11082.0	3BA	3.0	21.0	6.7349712868747105	True	('Rep1', 'W1', 'F3', 600)	('Rep1', 'W1', 'F3', 3207)	[('Rep1', 'W1', 'F3', 10081), ('Rep1', 'W1', 'F3', 12400)]	[('Rep1', 'W1', 'F3', 11241), ('Rep1', 'W1', 'F3', 2932)]	[[ 31111.] [ 28340.] [ 21668.] [ 21045.] [ 25085.] [ 21819.] [ 26849.] [ 21712.] [ 23003.] [ 27501.] [ 26360.] [ 25313.] [ 24170.] [ 25043.] [ 22552.] [ 26879.] [ 25116.] [ 31695.] [ 24174.] [ 17896.] [ 16003.] [ 18669.] [ 20441.] [ 19308.] [ 20108.] [ 11942.] [ 21824.] [ 20279.] [ 23238.] [ 19443.] [ 18652.] [ 19973.] [ 21973.] [ 20298.] [ 19836.] [ 26186.] [ 27717.] [ 30426.] [ 27130.] [ 24139.…	[[ 4772.] [ 5597.] [ 6985.] [ 8068.] [ 9958.] [11430.] [12036.] [14801.] [18718.] [19391.] [20250.] [22328.] [21689.] [23944.] [26708.] [31882.] [29921.] [48289.] [34968.] [28954.] [33495.] [30129.] [34151.] [32854.] [28667.] [24998.] [31087.] [30089.] [30733.] [30780.] [37144.] [34311.] [35364.] [34331.] [36601.] [37665.] [42568.] [41288.] [39673.] [41263.] [46955.] [41157.] [40312.] [36330.] [2…	[[228104.] [242355.] [255009.] [269428.] [266191.] [273330.] [270659.] [289811.] [306455.] [315572.] [297043.] [309517.] [304258.] [295570.] [298384.] [355361.] [302438.] [448854.] [299843.] [252370.] [274174.] [251122.] [268836.] [275528.] [242361.] [175088.] [229919.] [198694.] [227866.] [223256.] [263123.] [241821.] [270112.] [238154.] [246152.] [253363.] [278849.] [293159.] [266966.] [276192.…	[[ 90.] [118.] [131.] [138.] [145.] [142.] [148.] [147.] [141.] [157.] [147.] [152.] [157.] [144.] [144.] [169.] [126.] [215.] [143.] [119.] [125.] [113.] [126.] [121.] [107.] [ 80.] [116.] [ 90.] [123.] [121.] [131.] [129.] [153.] [134.] [138.] [152.] [145.] [152.] [147.] [161.] [175.] [175.] [172.] [171.] [178.] [169.] [172.] [189.] [195.] [193.] [208.] [160.] [190.] [205.] [184.] [166.] [183.]…	[[ 89.] [ 90.] [ 91.] [ 92.] [ 93.] [ 94.] [ 95.] [ 96.] [ 97.] [ 98.] [ 99.] [100.] [101.] [102.] [103.] [104.] [105.] [106.] [107.] [108.] [109.] [110.] [111.] [112.] [113.] [114.] [115.] [116.] [117.] [118.] [119.] [120.] [121.] [122.] [123.] [124.] [125.] [126.] [127.] [128.] [129.] [130.] [131.] [132.] [133.] [134.] [135.] [136.] [137.] [138.] [139.] [140.] [141.] [142.] [143.] [144.] [145.]…	[[[323.1111145 249.57777405]] [[309.97457886 243.97457886]] [[302.82824707 241.70610046]] [[299.34783936 243.74638367]] [[300.56896973 242.60345459]] [[300.46478271 243.69013977]] [[299.5 240.00675964]] [[299.37075806 241.45237732]] [[297.47872925 245.28013611]] [[298.04141235 240.39172363]] [[299.3843689 241.20748901]] [[299.17105103 239.3157959 ]] [[300.90127563 239.30891418]] [[298.58334351 23…		False	False	10.061383928571429	True
Rep1	W1	F3	5457	24.0	4BAA	4.0	12.75	2.058463159805147	True	('Rep1', 'W1', 'F3', 11709)	('Rep1', 'W1', 'F3', 11819)	[('Rep1', 'W1', 'F3', 11843), ('Rep1', 'W1', 'F3', 11844)]	[('Rep1', 'W1', 'F3', 6001), ('Rep1', 'W1', 'F3', 5997)]	[[ 19634.] [ 17120.] [ 15424.] [ 18742.] [ 18353.] [ 19946.] [ 21072.] [ 19747.] [ 22718.] [ 28331.] [ 30791.] [ 39538.] [ 46385.] [ 56988.] [ 64779.] [ 87340.] [ 96011.] [116266.] [131543.] [147586.] [164044.] [207428.] [219450.] [239798.] [254281.] [278354.] [282280.] [286663.] [267493.] [280927.] [319579.] [286285.] [270631.] [282606.] [302530.] [391934.] [371574.] [400956.] [394285.] [408968.…	[[ 4876.] [ 6001.] [ 6139.] [ 7207.] [ 9556.] [ 9824.] [12252.] [12827.] [15386.] [14799.] [13366.] [11335.] [ 8597.] [ 6078.] [ 6226.] [ 6888.] [ 5743.] [ 4905.] [ 4870.] [ 5218.] [ 5395.] [ 7626.] [ 6286.] [ 6259.] [ 4818.] [ 6396.] [ 6982.] [ 6975.] [ 6016.] [ 8760.] [11153.] [ 7490.] [ 5699.] [ 8348.] [10335.] [33597.] [29061.] [27944.] [18756.] [14915.] [13498.] [10565.] [ 9489.] [10464.] [1…	[[239872.] [237579.] [251147.] [254782.] [241838.] [239075.] [252130.] [245845.] [252081.] [256708.] [262344.] [259041.] [259172.] [271639.] [270855.] [301548.] [278075.] [276967.] [277164.] [298536.] [295447.] [338265.] [326951.] [329269.] [323381.] [327377.] [333831.] [327221.] [299446.] [329036.] [406862.] [315293.] [298925.] [300070.] [342803.] [620624.] [603208.] [670325.] [644021.] [645591.…	[[106.] [116.] [118.] [123.] [120.] [114.] [123.] [119.] [115.] [119.] [125.] [122.] [124.] [133.] [134.] [150.] [143.] [134.] [132.] [141.] [137.] [171.] [152.] [151.] [149.] [155.] [159.] [154.] [139.] [151.] [176.] [139.] [134.] [134.] [157.] [279.] [260.] [303.] [285.] [306.] [308.] [223.] [220.] [220.] [220.] [290.] [247.] [303.] [245.] [244.] [230.] [106.]]	[[123.] [124.] [125.] [126.] [127.] [128.] [129.] [130.] [131.] [132.] [133.] [134.] [135.] [136.] [137.] [138.] [139.] [140.] [141.] [142.] [143.] [144.] [145.] [146.] [147.] [148.] [149.] [150.] [151.] [152.] [153.] [154.] [155.] [156.] [157.] [158.] [159.] [160.] [161.] [162.] [163.] [164.] [165.] [166.] [167.] [168.] [169.] [170.] [171.] [172.] [173.] [174.]]	[[[286.44338989 282.13208008]] [[294.14654541 279.78448486]] [[291.6355896 277. ]] [[291.27236938 276.85772705]] [[290.5166626 277.16665649]] [[291.57894897 274.76315308]] [[289.90649414 276.2154541 ]] [[292.08822632 274.70169067]] [[289.93478394 271.78695679]] [[293.31512451 271.55041504]] [[292.27600098 273.27600098]] [[291.93441772 273.99179077]] [[294.6774292 272.02420044]] [[294.48495483 271…		False	False		True
Rep1	W1	F3	5531	12.0	4ABA	4.0	11.75	9.224229999402535	True	('Rep1', 'W1', 'F3', 12180)	('Rep1', 'W1', 'F3', 12218)	[('Rep1', 'W1', 'F3', 9902), ('Rep1', 'W1', 'F3', 12240)]	[('Rep1', 'W1', 'F3', 5550), ('Rep1', 'W1', 'F3', 5549)]	[[ 23947.] [ 18207.] [ 23720.] [ 16658.] [ 17303.] [ 16452.] [ 14851.] [ 18089.] [ 21418.] [ 25642.] [ 32532.] [ 36287.] [ 55296.] [ 59406.] [ 72610.] [ 81631.] [ 94579.] [108904.] [101900.] [121482.] [107868.] [114635.] [115802.] [128811.] [130703.] [122380.] [119762.] [133070.] [122955.] [136495.] [129785.] [135136.] [149942.] [169498.] [141835.] [145990.] [159592.] [151448.] [185350.] [200645.…	[[ 3255.] [ 5255.] [ 5431.] [ 4968.] [ 7462.] [ 7430.] [ 8082.] [ 9912.] [ 9878.] [ 9121.] [ 6895.] [ 6197.] [ 4535.] [ 5962.] [ 5827.] [ 5118.] [ 5236.] [ 6722.] [ 4311.] [ 5105.] [ 4019.] [ 4850.] [ 4819.] [ 4612.] [ 4138.] [ 4894.] [ 5392.] [ 4463.] [ 3648.] [ 4319.] [ 4867.] [ 5593.] [ 6606.] [ 8163.] [13036.] [13569.] [13136.] [12979.] [13203.] [14041.] [ 6897.] [ 7373.] [10753.] [ 5970.] [ …	[[228358.] [229963.] [238291.] [229738.] [243596.] [249613.] [252462.] [257320.] [264237.] [259016.] [269831.] [267963.] [275426.] [275830.] [280925.] [277523.] [269833.] [270807.] [260858.] [287261.] [274622.] [263177.] [260679.] [284987.] [280209.] [254820.] [263646.] [280252.] [261657.] [289693.] [280440.] [282042.] [282331.] [313147.] [278062.] [299981.] [354881.] [341908.] [401141.] [447524.…	[[ 71.] [105.] [112.] [111.] [118.] [129.] [122.] [121.] [123.] [123.] [132.] [138.] [132.] [133.] [135.] [128.] [125.] [127.] [119.] [126.] [122.] [119.] [110.] [125.] [125.] [111.] [124.] [130.] [118.] [130.] [132.] [133.] [140.] [165.] [138.] [156.] [152.] [134.] [163.] [188.] [144.] [175.] [183.] [182.] [130.] [160.] [ 85.] [ 97.]]	[[124.] [125.] [126.] [127.] [128.] [129.] [130.] [131.] [132.] [133.] [134.] [135.] [136.] [137.] [138.] [139.] [140.] [141.] [142.] [143.] [144.] [145.] [146.] [147.] [148.] [149.] [150.] [151.] [152.] [153.] [154.] [155.] [156.] [157.] [158.] [159.] [160.] [161.] [162.] [163.] [164.] [165.] [166.] [167.] [168.] [169.] [170.] [171.]]	[[[245.30281067 288.06338501]] [[239.01428223 295.87142944]] [[236.5 297.66964722]] [[237.88739014 292.9954834 ]] [[238.28813171 294.6355896 ]] [[236.36820984 298.56976318]] [[240.68852234 294.51638794]] [[239.51652527 293.97106934]] [[236.58943176 290.75204468]] [[237.76829529 292.10162354]] [[239.58332825 292.5227356 ]] [[234.76811218 295.81158447]] [[234.25756836 292.34091187]] [[232.31202698 …		False	False	1.869419642857146	True
Rep1	W1	F3	5549	12.0	4AAB	4.0	11.5	1.7248712474044177	True	('Rep1', 'W1', 'F3', 12179)	('Rep1', 'W1', 'F3', 5550)	[('Rep1', 'W1', 'F3', 9813), ('Rep1', 'W1', 'F3', 9819)]	[('Rep1', 'W1', 'F3', 5531), ('Rep1', 'W1', 'F3', 12218)]	[[ 16984.] [ 24428.] [ 22930.] [ 20086.] [ 22954.] [ 19962.] [ 20866.] [ 35376.] [ 28197.] [ 25325.] [ 32602.] [ 45748.] [ 41690.] [ 53958.] [ 61891.] [ 65996.] [ 66768.] [ 82564.] [ 91990.] [104345.] [114365.] [136485.] [115435.] [114516.] [112564.] [101526.] [124722.] [ 99216.] [109602.] [111568.] [114612.] [120869.] [134815.] [159364.] [155130.] [150451.] [156499.] [159664.] [152674.] [159508.…	[[ 3276.] [ 5955.] [ 6889.] [ 7565.] [10814.] [11732.] [12522.] [14423.] [11850.] [10118.] [ 8203.] [ 5441.] [ 5020.] [ 5715.] [ 6539.] [ 4995.] [ 7018.] [ 4568.] [ 8150.] [ 7970.] [ 9891.] [12422.] [11763.] [ 9968.] [ 8632.] [10590.] [11255.] [ 5914.] [ 5590.] [ 5439.] [ 7365.] [ 4423.] [ 4479.] [ 7030.] [ 7854.] [ 6673.] [ 7675.] [ 7365.] [ 7581.] [ 7928.] [ 9528.] [ 7218.] [ 8874.] [10043.] [ …	[[194449.] [222149.] [216422.] [215721.] [231064.] [231111.] [237423.] [271180.] [245556.] [249313.] [262852.] [261032.] [254580.] [270046.] [271964.] [281695.] [290570.] [276010.] [335193.] [316234.] [378144.] [414521.] [353701.] [349839.] [318722.] [322811.] [350778.] [246089.] [283481.] [247187.] [248467.] [252013.] [266959.] [354612.] [327772.] [324870.] [336280.] [333296.] [336828.] [330514.…	[[100.] [118.] [138.] [133.] [141.] [139.] [147.] [153.] [147.] [153.] [147.] [146.] [145.] [155.] [150.] [151.] [168.] [155.] [174.] [167.] [182.] [205.] [167.] [174.] [163.] [144.] [170.] [139.] [167.] [141.] [156.] [139.] [142.] [213.] [205.] [192.] [200.] [194.] [210.] [212.] [231.] [226.] [224.] [238.] [135.] [119.] [ 99.]]	[[124.] [125.] [126.] [127.] [128.] [129.] [130.] [131.] [132.] [133.] [134.] [135.] [136.] [137.] [138.] [139.] [140.] [141.] [142.] [143.] [144.] [145.] [146.] [147.] [148.] [149.] [150.] [151.] [152.] [153.] [154.] [155.] [156.] [157.] [158.] [159.] [160.] [161.] [162.] [163.] [164.] [165.] [166.] [167.] [168.] [169.] [170.]]	[[[208.66000366 338.58999634]] [[194.59321594 330.41525269]] [[196.95652771 332.65942383]] [[191.0488739 328.22180176]] [[189.18084717 316.70568848]] [[184.75180054 319.98919678]] [[190.2755127 319.47277832]] [[196.89215088 320.1862793 ]] [[190.11904907 325.55441284]] [[189.59150696 325.23855591]] [[192.36395264 322.06463623]] [[194.85617065 319.5753479 ]] [[192.21723938 318.1758728 ]] [[192.3516…		False	False		True
Rep1	W1	F3	5550	12.0	4AAA	4.0	14.25	1.719292013294246	True	('Rep1', 'W1', 'F3', 12179)	('Rep1', 'W1', 'F3', 5549)	[('Rep1', 'W1', 'F3', 12209), ('Rep1', 'W1', 'F3', 12208)]	[('Rep1', 'W1', 'F3', 5531), ('Rep1', 'W1', 'F3', 12218)]	[[ 27210.] [ 40202.] [ 23964.] [ 25078.] [ 25192.] [ 21602.] [ 24161.] [ 30246.] [ 27146.] [ 29131.] [ 40703.] [ 36481.] [ 36558.] [ 50341.] [ 56130.] [ 66932.] [ 55616.] [ 65765.] [ 67683.] [ 76948.] [ 69600.] [ 76209.] [ 85502.] [ 85333.] [ 81033.] [ 72518.] [ 68145.] [ 73046.] [ 63947.] [ 83398.] [ 84431.] [ 81408.] [ 87260.] [ 93072.] [106221.] [101779.] [103359.] [110710.] [114927.] [123166.…	[[ 3767.] [ 9627.] [ 5621.] [ 7512.] [ 7985.] [ 9710.] [12440.] [14039.] [12815.] [ 9829.] [ 6807.] [ 5511.] [ 3728.] [ 4398.] [ 5828.] [ 5856.] [ 6749.] [ 6588.] [ 5277.] [ 6795.] [ 6549.] [ 6038.] [ 7808.] [ 6056.] [ 6598.] [ 5355.] [ 6246.] [ 5626.] [ 5708.] [ 6010.] [ 8574.] [ 8238.] [ 7401.] [ 7108.] [ 7255.] [ 7994.] [ 8875.] [ 7949.] [ 8228.] [ 8013.] [ 8287.] [ 9046.] [10423.] [ 9746.] [ …	[[173378.] [262001.] [185372.] [197810.] [197312.] [191400.] [215511.] [222873.] [227600.] [222329.] [211400.] [195014.] [172081.] [236068.] [245874.] [259289.] [275096.] [281196.] [265606.] [314836.] [286313.] [272781.] [303447.] [330366.] [323177.] [304697.] [304700.] [310803.] [293375.] [329679.] [326765.] [319505.] [319944.] [318086.] [326855.] [328797.] [328756.] [339216.] [346876.] [332950.…	[[ 74.] [116.] [110.] [127.] [110.] [104.] [124.] [128.] [136.] [131.] [114.] [115.] [ 87.] [120.] [122.] [129.] [153.] [167.] [149.] [170.] [156.] [157.] [190.] [178.] [180.] [173.] [165.] [169.] [157.] [170.] [186.] [179.] [192.] [188.] [202.] [203.] [205.] [219.] [209.] [205.] [212.] [234.] [223.] [223.] [244.] [225.] [209.] [173.] [232.] [210.] [273.] [248.] [260.] [227.] [255.] [247.] [243.]…	[[124.] [125.] [126.] [127.] [128.] [129.] [130.] [131.] [132.] [133.] [134.] [135.] [136.] [137.] [138.] [139.] [140.] [141.] [142.] [143.] [144.] [145.] [146.] [147.] [148.] [149.] [150.] [151.] [152.] [153.] [154.] [155.] [156.] [157.] [158.] [159.] [160.] [161.] [162.] [163.] [164.] [165.] [166.] [167.] [168.] [169.] [170.] [171.] [172.] [173.] [174.] [175.] [176.] [177.] [178.] [179.] [180.]…	[[[222.5405426 346.8243103 ]] [[223.07759094 359.70690918]] [[243.41818237 366.42727661]] [[253.11416626 353.38977051]] [[264.84545898 352.63635254]] [[260.75 354.99038696]] [[256.1612854 353.6612854 ]] [[255.53125 353.6875 ]] [[254.11029053 355.31616211]] [[255.38549805 352.11068726]] [[262. 367.43859863]] [[278.56088257 386.07391357]] [[239.51148987 417.33908081]] [[205.8916626 390.8999939 ]] […		False	False		True
Rep1	W1	F3	5997	24.0	4BBB	4.0	3.0	2.84955928471047	False	('Rep1', 'W1', 'F3', 11708)	('Rep1', 'W1', 'F3', 6001)	[]	[('Rep1', 'W1', 'F3', 5457), ('Rep1', 'W1', 'F3', 11819)]	[[59939.] [26542.] [31125.] [43994.] [28847.] [25199.] [26901.] [19410.] [33965.] [20227.] [26979.] [21183.] [32825.]]	[[ 2767.] [ 4743.] [ 6460.] [ 9668.] [ 7075.] [13125.] [11811.] [ 4843.] [ 5601.] [ 7541.] [ 7408.] [10866.] [15806.]]	[[217695.] [235397.] [305026.] [334670.] [220669.] [290966.] [266496.] [228544.] [261615.] [259703.] [239482.] [217308.] [306790.]]	[[ 71.] [ 84.] [122.] [156.] [116.] [148.] [125.] [100.] [125.] [132.] [117.] [ 76.] [118.]]	[[130.] [131.] [132.] [133.] [134.] [135.] [136.] [137.] [138.] [139.] [140.] [141.] [142.]]	[[[281.66900635 306.17605591]] [[278.39627075 295.565979 ]] [[278.77444458 287.91500854]] [[274.23986816 278.28259277]] [[273.9927063 276.50579834]] [[269.3243103 280.5743103 ]] [[262.14801025 279.01199341]] [[263.86999512 281.26998901]] [[258.70495605 280.79208374]] [[261.66665649 283.53787231]] [[258.9805603 283.30465698]] [[260.73751831 278.06976318]] [[261.92590332 276.12692261]]]		False	False		True
Rep1	W1	F3	6001	24.0	4BBA	4.0	13.0	2.6203816853247557	False	('Rep1', 'W1', 'F3', 11708)	('Rep1', 'W1', 'F3', 5997)	[]	[('Rep1', 'W1', 'F3', 5457), ('Rep1', 'W1', 'F3', 11819)]	[[ 71085.] [ 22165.] [ 21170.] [ 30505.] [ 23532.] [ 21174.] [ 28174.] [ 28243.] [ 30821.] [ 27885.] [ 34278.] [ 32957.] [ 45139.] [ 41226.] [ 55354.] [ 63717.] [ 58614.] [ 74418.] [ 79185.] [ 80289.] [ 90795.] [ 92711.] [102389.] [102692.] [115248.] [114772.] [134115.] [154600.] [146246.] [140934.] [165416.] [170686.] [182388.] [201193.] [189575.] [200909.] [215728.] [197365.] [237926.] [244600.…	[[ 3981.] [ 4833.] [ 6221.] [ 7409.] [ 7511.] [ 9913.] [10689.] [13341.] [14885.] [17000.] [19672.] [18594.] [18041.] [15202.] [11761.] [ 8785.] [ 7678.] [ 5550.] [ 5741.] [ 6598.] [ 6190.] [ 6140.] [ 5507.] [ 6758.] [ 5435.] [ 5617.] [ 7379.] [ 6917.] [ 8575.] [ 6871.] [ 7866.] [ 8677.] [ 9123.] [ 8658.] [ 9526.] [ 8946.] [ 8519.] [10054.] [ 9377.] [ 8796.] [ 9299.] [ 8349.] [ 9059.] [ 9256.] [ …	[[262556.] [272951.] [270286.] [271530.] [267245.] [267766.] [289633.] [265350.] [290930.] [309050.] [321689.] [314758.] [309910.] [311866.] [318195.] [323092.] [313026.] [320298.] [310282.] [307340.] [325505.] [298617.] [325709.] [322776.] [323331.] [311024.] [348970.] [358323.] [355019.] [347159.] [351543.] [364624.] [363114.] [380852.] [375503.] [378064.] [383024.] [334125.] [360608.] [388751.…	[[ 79.] [130.] [132.] [145.] [133.] [138.] [153.] [116.] [152.] [164.] [170.] [161.] [161.] [169.] [173.] [185.] [184.] [185.] [173.] [181.] [189.] [159.] [170.] [165.] [174.] [161.] [182.] [192.] [199.] [192.] [205.] [217.] [224.] [230.] [231.] [231.] [237.] [209.] [225.] [242.] [237.] [217.] [212.] [264.] [259.] [266.] [269.] [259.] [290.] [280.] [258.] [249.] [246.]]	[[130.] [131.] [132.] [133.] [134.] [135.] [136.] [137.] [138.] [139.] [140.] [141.] [142.] [143.] [144.] [145.] [146.] [147.] [148.] [149.] [150.] [151.] [152.] [153.] [154.] [155.] [156.] [157.] [158.] [159.] [160.] [161.] [162.] [163.] [164.] [165.] [166.] [167.] [168.] [169.] [170.] [171.] [172.] [173.] [174.] [175.] [176.] [177.] [178.] [179.] [180.] [181.] [182.]]	[[[276.13290405 317.42404175]] [[280.16152954 320.06152344]] [[279.37878418 317.36364746]] [[277.15771484 312.5552063 ]] [[275.27444458 313.42480469]] [[278.78262329 315.00723267]] [[278.46078491 311.66992188]] [[280.43966675 311.57757568]] [[279.69735718 310.2434082 ]] [[281.78659058 318.51220703]] [[276.72940063 316.54116821]] [[275.89129639 315.41305542]] [[274.63665771 313.9161377 ]] [[277.54…		False	False		True
Rep1	W1	F3	6097	11081.0	4BAA	4.0	12.5	1.918534232985792	False	('Rep1', 'W1', 'F3', 12256)	('Rep1', 'W1', 'F3', 12259)	[]	[('Rep1', 'W1', 'F3', 6180), ('Rep1', 'W1', 'F3', 6186)]	[[ 17992.] [ 16389.] [ 26117.] [ 18275.] [ 20195.] [ 15740.] [ 21040.] [ 21325.] [ 22903.] [ 22056.] [ 23126.] [ 23232.] [ 25485.] [ 20998.] [ 23365.] [ 30686.] [ 29185.] [ 38809.] [ 38127.] [ 47018.] [ 46822.] [ 61535.] [ 55457.] [ 51058.] [ 63067.] [ 59380.] [ 68078.] [ 71369.] [ 62854.] [ 47454.] [ 37223.] [ 64350.] [ 80149.] [ 85401.] [ 84712.] [100525.] [ 94688.] [101773.] [112623.] [115162.…	[[ 3229.] [ 5703.] [ 7272.] [ 7039.] [ 7481.] [ 9222.] [11450.] [10817.] [11563.] [ 8926.] [ 8360.] [ 6147.] [ 5590.] [ 6621.] [ 5388.] [ 5562.] [ 6837.] [ 6110.] [ 6145.] [ 6022.] [ 6181.] [ 7233.] [ 7267.] [ 8824.] [ 9403.] [10025.] [ 9470.] [13241.] [ 7942.] [ 7859.] [ 5357.] [ 8710.] [ 7629.] [ 8825.] [ 8406.] [ 8348.] [ 8759.] [ 9892.] [ 9487.] [ 9175.] [ 8702.] [ 9799.] [ 9390.] [10512.] [ …	[[245094.] [228601.] [225422.] [221208.] [229450.] [232254.] [241186.] [242078.] [243536.] [242517.] [252730.] [246896.] [241151.] [234117.] [246902.] [241433.] [231769.] [235523.] [230001.] [241564.] [251184.] [253693.] [239389.] [235356.] [244425.] [240827.] [254342.] [266025.] [206501.] [168273.] [150664.] [228152.] [271338.] [267207.] [277659.] [306514.] [294595.] [316850.] [336980.] [347583.…	[[ 74.] [128.] [148.] [140.] [149.] [146.] [153.] [152.] [154.] [158.] [162.] [163.] [164.] [160.] [167.] [163.] [157.] [164.] [160.] [165.] [165.] [168.] [157.] [157.] [170.] [161.] [172.] [178.] [152.] [105.] [ 89.] [141.] [166.] [177.] [173.] [192.] [187.] [209.] [219.] [221.] [202.] [234.] [234.] [244.] [249.] [271.] [266.] [274.] [268.] [242.] [277.]]	[[132.] [133.] [134.] [135.] [136.] [137.] [138.] [139.] [140.] [141.] [142.] [143.] [144.] [145.] [146.] [147.] [148.] [149.] [150.] [151.] [152.] [153.] [154.] [155.] [156.] [157.] [158.] [159.] [160.] [161.] [162.] [163.] [164.] [165.] [166.] [167.] [168.] [169.] [170.] [171.] [172.] [173.] [174.] [175.] [176.] [177.] [178.] [179.] [180.] [181.] [182.]]	[[[172.27026367 202.39189148]] [[168.625 206.71875 ]] [[173.10134888 212.7905426 ]] [[176.36428833 217.56428528]] [[177.5201416 218.36576843]] [[177.51370239 214.84246826]] [[177.86601257 213.86601257]] [[178.86842346 213.875 ]] [[178.07142639 212.1363678 ]] [[179.55696106 213.4936676 ]] [[179.25926208 214.58642578]] [[178.79447937 214.8006134 ]] [[176.49389648 213.43292236]] [[178.39375305 214.5…		False	False		True
Rep1	W1	F3	6180	11081.0	4BBA	4.0	12.25	1.7680556445179423	False	('Rep1', 'W1', 'F3', 12255)	('Rep1', 'W1', 'F3', 6186)	[]	[('Rep1', 'W1', 'F3', 6097), ('Rep1', 'W1', 'F3', 12259)]	[[ 18106.] [ 27879.] [ 23413.] [ 24233.] [ 23315.] [ 22955.] [ 25607.] [ 21008.] [ 24678.] [ 30516.] [ 29492.] [ 28918.] [ 30646.] [ 34630.] [ 39076.] [ 37008.] [ 34104.] [ 38106.] [ 33879.] [ 33998.] [ 46827.] [ 42253.] [ 36690.] [ 50048.] [ 38595.] [ 61655.] [ 51926.] [ 62551.] [ 67503.] [ 48783.] [ 65415.] [ 72204.] [ 76303.] [ 79180.] [ 83038.] [ 81248.] [ 83612.] [ 85234.] [ 75751.] [ 85275.…	[[ 5304.] [ 7556.] [ 7469.] [ 7243.] [ 9348.] [10832.] [13318.] [13211.] [13673.] [12399.] [ 9622.] [ 6861.] [ 8192.] [ 7461.] [ 7813.] [ 7111.] [ 6669.] [ 7041.] [ 6646.] [ 6087.] [ 7094.] [ 7674.] [ 8138.] [ 9180.] [ 7286.] [ 8828.] [ 7089.] [ 8111.] [ 8681.] [ 8839.] [ 8105.] [ 9986.] [10601.] [10898.] [11364.] [10125.] [10027.] [10727.] [10211.] [10809.] [10348.] [10302.] [10255.] [10753.] [1…	[[269034.] [260794.] [234920.] [229841.] [245644.] [253723.] [278378.] [252650.] [261687.] [293274.] [283021.] [272311.] [300746.] [274176.] [287436.] [292728.] [288129.] [300930.] [277805.] [235324.] [336153.] [325273.] [287332.] [336474.] [326060.] [355050.] [329822.] [332468.] [334378.] [310814.] [324783.] [342018.] [337680.] [359286.] [346188.] [364242.] [387349.] [387707.] [392051.] [388363.…	[[119.] [163.] [158.] [177.] [176.] [172.] [185.] [180.] [189.] [237.] [203.] [195.] [213.] [201.] [203.] [196.] [202.] [209.] [192.] [158.] [234.] [228.] [200.] [222.] [218.] [235.] [216.] [219.] [227.] [216.] [233.] [247.] [272.] [292.] [275.] [287.] [280.] [287.] [263.] [289.] [290.] [274.] [289.] [278.] [290.] [326.] [352.] [361.] [168.] [145.]]	[[133.] [134.] [135.] [136.] [137.] [138.] [139.] [140.] [141.] [142.] [143.] [144.] [145.] [146.] [147.] [148.] [149.] [150.] [151.] [152.] [153.] [154.] [155.] [156.] [157.] [158.] [159.] [160.] [161.] [162.] [163.] [164.] [165.] [166.] [167.] [168.] [169.] [170.] [171.] [172.] [173.] [174.] [175.] [176.] [177.] [178.] [179.] [180.] [181.] [182.]]	[[[157.44958496 224.49159241]] [[152.71472168 223.14416504]] [[157.01266479 219.73417664]] [[158.4251709 221.77130127]] [[162.72158813 223.13067627]] [[164.68023682 225.72093201]] [[166.28918457 222.65675354]] [[166.9888916 224.28889465]] [[168.32009888 227.86508179]] [[167.26255798 229.88818359]] [[165.63301086 229.94334412]] [[164.99743652 228.71537781]] [[165.99765015 230.95069885]] [[165.2263…		False	False		True
Rep1	W1	F3	6186	11081.0	4BBB	4.0	12.25	1.8409229038658204	False	('Rep1', 'W1', 'F3', 12255)	('Rep1', 'W1', 'F3', 6180)	[]	[('Rep1', 'W1', 'F3', 6097), ('Rep1', 'W1', 'F3', 12259)]	[[21110.] [15353.] [31997.] [19005.] [20627.] [23143.] [22116.] [20880.] [23139.] [28465.] [30145.] [31952.] [30937.] [30991.] [34612.] [39512.] [38657.] [34741.] [41181.] [45051.] [47283.] [47382.] [43408.] [52950.] [58747.] [56501.] [60454.] [68625.] [53568.] [48976.] [65526.] [62820.] [63510.] [65746.] [56353.] [57487.] [70549.] [69783.] [65638.] [68869.] [86706.] [71600.] [80498.] [88050.] [8…	[[ 4628.] [ 4514.] [ 8565.] [ 6974.] [ 9007.] [10613.] [11386.] [12539.] [12206.] [13843.] [11378.] [ 8408.] [ 6903.] [ 6744.] [ 7385.] [ 6645.] [ 6234.] [ 6437.] [ 5981.] [ 6578.] [ 5929.] [ 5150.] [ 5354.] [ 6781.] [ 7205.] [ 9101.] [ 8227.] [ 8735.] [ 7564.] [ 8644.] [ 9549.] [11285.] [ 8258.] [ 7908.] [ 7518.] [ 8255.] [10528.] [ 8730.] [ 7990.] [ 7288.] [ 9215.] [ 8629.] [ 9221.] [ 9881.] [1…	[[211096.] [172923.] [275640.] [248585.] [259836.] [265641.] [274419.] [274968.] [282806.] [288657.] [305195.] [297782.] [303035.] [305789.] [299039.] [296413.] [317822.] [299685.] [327109.] [313156.] [320675.] [341917.] [344433.] [335972.] [368100.] [381605.] [399626.] [423696.] [415963.] [426621.] [434981.] [454201.] [435370.] [423727.] [422802.] [422308.] [455891.] [448165.] [446935.] [447091.…	[[ 85.] [ 83.] [144.] [138.] [145.] [148.] [156.] [150.] [149.] [170.] [185.] [181.] [185.] [187.] [181.] [178.] [193.] [175.] [178.] [173.] [167.] [175.] [165.] [172.] [192.] [209.] [214.] [222.] [231.] [228.] [234.] [252.] [229.] [207.] [206.] [221.] [252.] [238.] [232.] [221.] [247.] [237.] [237.] [240.] [253.] [272.] [280.] [233.] [ 90.] [145.]]	[[133.] [134.] [135.] [136.] [137.] [138.] [139.] [140.] [141.] [142.] [143.] [144.] [145.] [146.] [147.] [148.] [149.] [150.] [151.] [152.] [153.] [154.] [155.] [156.] [157.] [158.] [159.] [160.] [161.] [162.] [163.] [164.] [165.] [166.] [167.] [168.] [169.] [170.] [171.] [172.] [173.] [174.] [175.] [176.] [177.] [178.] [179.] [180.] [181.] [182.]]	[[[164.69999695 236.68823242]] [[170.80859375 239.33274841]] [[169.67501831 242.91600037]] [[169.71739197 244.19564819]] [[174.24482727 248.41033936]] [[172. 240.90541077]] [[168.93589783 239.18589783]] [[173.57333374 241.2333374 ]] [[175.62080383 245.43959045]] [[174.30000305 249.25294495]] [[174.22431946 248.99189758]] [[174.46131897 250.35635376]] [[175.37567139 250.62432861]] [[176.61230469 2…		False	False		True
Rep1	W1	F3	6571	17.0	3AA	3.0	11.25	2.131714731685117	False	('Rep1', 'W1', 'F3', 2304)	('Rep1', 'W1', 'F3', 6574)	[]	[('Rep1', 'W1', 'F3', 11720), ('Rep1', 'W1', 'F3', 11721)]	[[ 25669.] [ 23024.] [ 24726.] [ 25876.] [ 24257.] [ 26709.] [ 31292.] [ 33052.] [ 31105.] [ 31598.] [ 35204.] [ 35899.] [ 38456.] [ 44576.] [ 38650.] [ 35531.] [ 48603.] [ 48600.] [ 50139.] [ 48563.] [ 55163.] [ 66644.] [ 55765.] [ 72828.] [ 74366.] [ 69411.] [ 84201.] [ 93638.] [ 91173.] [ 92902.] [ 98693.] [ 82179.] [ 90096.] [ 92205.] [ 99679.] [ 98192.] [101653.] [ 87170.] [ 94031.] [105243.…	[[ 5624.] [ 8093.] [ 8128.] [ 9489.] [ 9625.] [12731.] [13537.] [13336.] [19134.] [18559.] [16316.] [16513.] [14066.] [10730.] [10853.] [ 9673.] [ 8799.] [ 8954.] [ 9132.] [ 9563.] [10049.] [ 8489.] [10306.] [ 9612.] [ 9774.] [ 9555.] [12758.] [12809.] [11535.] [ 9990.] [12408.] [12101.] [11618.] [12318.] [14401.] [11548.] [ 9021.] [11550.] [10100.] [13160.] [12563.] [11116.] [12209.] [12530.] [1…	[[373558.] [361984.] [350249.] [325867.] [365667.] [373543.] [360905.] [375502.] [392188.] [393012.] [395600.] [369645.] [390657.] [403136.] [417610.] [411755.] [431739.] [432494.] [420841.] [428991.] [430722.] [439548.] [475943.] [468682.] [461365.] [478435.] [487940.] [494664.] [481766.] [478915.] [489270.] [493443.] [509395.] [527624.] [537160.] [481482.] [509665.] [520479.] [526180.] [514128.…	[[149.] [177.] [198.] [202.] [203.] [215.] [221.] [232.] [234.] [226.] [235.] [222.] [220.] [232.] [249.] [237.] [245.] [262.] [257.] [263.] [262.] [262.] [280.] [255.] [259.] [282.] [287.] [302.] [289.] [259.] [284.] [276.] [288.] [300.] [297.] [279.] [289.] [299.] [295.] [293.] [316.] [330.] [324.] [332.] [319.] [335.]]	[[137.] [138.] [139.] [140.] [141.] [142.] [143.] [144.] [145.] [146.] [147.] [148.] [149.] [150.] [151.] [152.] [153.] [154.] [155.] [156.] [157.] [158.] [159.] [160.] [161.] [162.] [163.] [164.] [165.] [166.] [167.] [168.] [169.] [170.] [171.] [172.] [173.] [174.] [175.] [176.] [177.] [178.] [179.] [180.] [181.] [182.]]	[[[159.29194641 314.47314453]] [[169.15536499 315.81637573]] [[174.07070923 321.46969604]] [[171.59405518 321.62872314]] [[171.8152771 313.9876709 ]] [[165.79302979 313.39767456]] [[165.92533875 313.64932251]] [[162.68103027 311.51724243]] [[162.85470581 313.63674927]] [[167.44247437 314.28759766]] [[165.70085144 313.52990723]] [[160.24407959 310.99276733]] [[164.3863678 314.56817627]] [[159.9051…	True	False	False		True
Rep1	W1	F3	6574	17.0	3AB	3.0	11.25	2.6761343635979533	False	('Rep1', 'W1', 'F3', 2304)	('Rep1', 'W1', 'F3', 6571)	[]	[('Rep1', 'W1', 'F3', 11720), ('Rep1', 'W1', 'F3', 11721)]	[[24814.] [26002.] [28346.] [22700.] [27423.] [24435.] [34869.] [29952.] [32532.] [29567.] [30635.] [30444.] [32079.] [33400.] [30202.] [32685.] [42669.] [40313.] [38534.] [44012.] [52170.] [45349.] [48269.] [44225.] [49598.] [45401.] [53039.] [57649.] [56828.] [59241.] [61657.] [68609.] [59928.] [68375.] [66068.] [64755.] [78240.] [73901.] [68595.] [81892.] [78861.] [82387.] [86042.] [88425.] [9…	[[ 5013.] [ 6860.] [ 9965.] [10401.] [10625.] [11187.] [13899.] [16713.] [15858.] [16619.] [18180.] [19944.] [17787.] [13493.] [11247.] [ 9844.] [ 7279.] [ 7481.] [ 6742.] [ 6970.] [ 7025.] [ 6956.] [ 7795.] [ 9206.] [ 9232.] [10099.] [12726.] [11814.] [ 9625.] [10458.] [10188.] [11051.] [ 7184.] [ 9081.] [ 8914.] [ 8907.] [10364.] [ 9662.] [ 9995.] [12005.] [11612.] [11168.] [11073.] [10058.] [1…	[[290525.] [319189.] [349707.] [336648.] [337218.] [353344.] [357183.] [357910.] [363034.] [372262.] [367078.] [374162.] [382728.] [379313.] [373091.] [394121.] [382144.] [393874.] [370154.] [392036.] [400012.] [380161.] [426434.] [429625.] [424730.] [414510.] [447908.] [447081.] [435071.] [440879.] [459997.] [461412.] [425141.] [463787.] [484627.] [467437.] [472900.] [479899.] [463905.] [476367.…	[[ 85.] [118.] [143.] [136.] [149.] [166.] [181.] [166.] [170.] [177.] [166.] [175.] [184.] [178.] [172.] [170.] [178.] [192.] [172.] [188.] [200.] [181.] [217.] [225.] [228.] [208.] [226.] [227.] [220.] [221.] [238.] [234.] [190.] [219.] [222.] [228.] [220.] [253.] [249.] [260.] [279.] [264.] [250.] [244.] [274.] [265.]]	[[137.] [138.] [139.] [140.] [141.] [142.] [143.] [144.] [145.] [146.] [147.] [148.] [149.] [150.] [151.] [152.] [153.] [154.] [155.] [156.] [157.] [158.] [159.] [160.] [161.] [162.] [163.] [164.] [165.] [166.] [167.] [168.] [169.] [170.] [171.] [172.] [173.] [174.] [175.] [176.] [177.] [178.] [179.] [180.] [181.] [182.]]	[[[181.21765137 315.62942505]] [[187.00846863 309.37289429]] [[184.23426819 307.21328735]] [[181.64706421 311.85293579]] [[184.32550049 317.18457031]] [[181.32530212 326.7590332 ]] [[182.61050415 326.41159058]] [[182.1385498 322.68673706]] [[183.223526 322.51177979]] [[183.50564575 321.42654419]] [[186.51205444 320.98193359]] [[180.84857178 320.19143677]] [[183.43478394 319.03805542]] [[183.92134…	True	False	False		True
Rep1	W1	F3	6956	13.0	4BBA	4.0	10.0	2.420134037800888	False	('Rep1', 'W1', 'F3', 11248)	('Rep1', 'W1', 'F3', 11941)	[]	[('Rep1', 'W1', 'F3', 11916), ('Rep1', 'W1', 'F3', 11917)]	[[ 27405.] [ 19608.] [ 17082.] [ 18009.] [ 19365.] [ 24801.] [ 28166.] [ 24120.] [ 19261.] [ 25525.] [ 23399.] [ 24316.] [ 34490.] [ 34591.] [ 37567.] [ 47395.] [ 53866.] [ 59381.] [ 75963.] [ 77362.] [ 83359.] [101488.] [103656.] [122268.] [132378.] [144780.] [168973.] [169004.] [175101.] [128001.] [155568.] [199921.] [221427.] [227529.] [198027.] [215731.] [250222.] [221382.] [186386.] [236885.…	[[ 4512.] [ 5548.] [ 5572.] [ 6662.] [ 7848.] [ 9350.] [10249.] [11858.] [10938.] [12501.] [13293.] [11423.] [ 9924.] [ 9312.] [ 8157.] [ 7588.] [ 4780.] [ 6168.] [ 6383.] [ 6756.] [ 5985.] [ 7784.] [ 6877.] [ 5618.] [ 6597.] [ 6807.] [ 8742.] [ 9756.] [ 9692.] [ 6071.] [ 7169.] [11766.] [11485.] [ 9654.] [10848.] [13792.] [17039.] [14461.] [ 7478.] [ 9575.] [ 8762.]]	[[265782.] [261784.] [252425.] [252931.] [265943.] [269276.] [267098.] [275807.] [263302.] [263440.] [275087.] [285439.] [278917.] [283212.] [277553.] [281986.] [289960.] [278575.] [309503.] [297665.] [306786.] [319787.] [311307.] [316481.] [316566.] [319172.] [377366.] [366422.] [340806.] [227765.] [281538.] [366260.] [382759.] [365717.] [335981.] [367499.] [438798.] [387049.] [325571.] [393430.…	[[ 87.] [122.] [130.] [130.] [140.] [155.] [151.] [153.] [143.] [148.] [151.] [159.] [167.] [165.] [158.] [166.] [168.] [163.] [171.] [173.] [172.] [181.] [173.] [172.] [160.] [167.] [204.] [185.] [189.] [127.] [147.] [194.] [220.] [228.] [189.] [226.] [302.] [257.] [209.] [252.] [207.]]	[[142.] [143.] [144.] [145.] [146.] [147.] [148.] [149.] [150.] [151.] [152.] [153.] [154.] [155.] [156.] [157.] [158.] [159.] [160.] [161.] [162.] [163.] [164.] [165.] [166.] [167.] [168.] [169.] [170.] [171.] [172.] [173.] [174.] [175.] [176.] [177.] [178.] [179.] [180.] [181.] [182.]]	[[[258.63793945 204.29310608]] [[259.99926758 204.32696533]] [[260.29998779 197.93077087]] [[261.07693481 197.9384613 ]] [[260.41427612 195.80000305]] [[263.60324097 197.86773682]] [[262.51986694 196.57284546]] [[263.54574585 198.96405029]] [[262.40209961 198.4370575 ]] [[261.21621704 200.04730225]] [[256.38079834 197.95033264]] [[257.84591675 197.50628662]] [[255.8712616 195.94311523]] [[254.748…		False	False		True
Rep1	W1	F3	9813	12.0	5AABA	5.0	2.75	1.7292639021202427	False	('Rep1', 'W1', 'F3', 5549)	('Rep1', 'W1', 'F3', 9819)	[]	[('Rep1', 'W1', 'F3', 12209), ('Rep1', 'W1', 'F3', 12208)]	[[13644.] [11677.] [14010.] [13301.] [14708.] [13280.] [13111.] [17768.] [17970.] [16469.] [20208.] [19804.]]	[[ 3127.] [ 4146.] [ 4167.] [ 6052.] [ 7862.] [ 7422.] [ 9320.] [10025.] [ 9285.] [ 8514.] [ 8035.] [ 5851.]]	[[171329.] [163946.] [163882.] [159679.] [163175.] [167890.] [173364.] [175943.] [177665.] [174853.] [184252.] [167344.]]	[[ 78.] [101.] [111.] [110.] [118.] [118.] [127.] [128.] [130.] [128.] [126.] [121.]]	[[171.] [172.] [173.] [174.] [175.] [176.] [177.] [178.] [179.] [180.] [181.] [182.]]	[[[200.12820435 321.79486084]] [[202.09405518 325.5 ]] [[203.37387085 325.5 ]] [[206.37272644 330.09091187]] [[210.42372131 329.47457886]] [[208.18644714 330.7288208 ]] [[205.05117798 331.64959717]] [[204.265625 332.9140625 ]] [[207.19999695 338.02307129]] [[205.9453125 337.8046875 ]] [[207.01586914 339.65078735]] [[205.52479553 340.6239624 ]]]		False	False		True
Rep1	W1	F3	9819	12.0	5AABB	5.0	2.75	2.0202930806522685	False	('Rep1', 'W1', 'F3', 5549)	('Rep1', 'W1', 'F3', 9813)	[]	[('Rep1', 'W1', 'F3', 12209), ('Rep1', 'W1', 'F3', 12208)]	[[20833.] [12566.] [15121.] [14912.] [15654.] [17477.] [15782.] [17607.] [18055.] [17722.] [13192.] [17173.]]	[[ 4171.] [ 4333.] [ 4618.] [ 6308.] [ 6182.] [ 8823.] [ 9611.] [10680.] [10977.] [ 9407.] [ 5550.] [ 6544.]]	[[174722.] [155793.] [157628.] [160042.] [158543.] [170832.] [172371.] [170907.] [167861.] [152089.] [129660.] [147699.]]	[[107.] [104.] [115.] [117.] [118.] [131.] [131.] [127.] [127.] [111.] [ 91.] [110.]]	[[171.] [172.] [173.] [174.] [175.] [176.] [177.] [178.] [179.] [180.] [181.] [182.]]	[[[194.92990112 337.9392395 ]] [[196.08653259 338.76922607]] [[194.41304016 337.98696899]] [[196.24359131 338.79058838]] [[199.65254211 338.9576416 ]] [[195.73664856 338.759552 ]] [[193.71374512 338.95800781]] [[195.28739929 340.61810303]] [[195.68110657 343.92520142]] [[195.20269775 343.16665649]] [[197.78572083 345.75274658]] [[193.11817932 344.08181763]]]		False	False		True
Rep1	W1	F3	9902	12.0	5ABAA	5.0	2.0		False	('Rep1', 'W1', 'F3', 5531)	('Rep1', 'W1', 'F3', 12240)	[]	[]	[[19363.] [13561.] [14897.] [13032.] [20223.] [51037.] [13591.] [12869.] [25001.]]	[[4832.] [3350.] [3704.] [3778.] [4017.] [8198.] [5213.] [5491.] [7528.]]	[[195189.] [178073.] [167497.] [160778.] [169979.] [271341.] [163337.] [159099.] [196127.]]	[[ 71.] [ 86.] [ 74.] [ 81.] [ 76.] [124.] [ 83.] [ 81.] [ 91.]]	[[172.] [173.] [174.] [175.] [176.] [177.] [178.] [179.] [180.]]	[[[238.64083862 296.23239136]] [[235.30232239 293.24417114]] [[236.20571899 294.68737793]] [[234.98147583 296.11727905]] [[236.5017395 294.20178223]] [[240.30645752 291.33065796]] [[238.00602722 293.76504517]] [[236.52258301 296.06201172]] [[237.86331177 296.0553894 ]]]		False	False		True
Rep1	W1	F3	9951	13.0	5AAAB	5.0	2.25		False	('Rep1', 'W1', 'F3', 11995)	('Rep1', 'W1', 'F3', 12005)	[]	[('Rep1', 'W1', 'F3', 12011), ('Rep1', 'W1', 'F3', 12012)]	[[25428.] [23127.] [22942.] [24146.] [24834.] [26464.] [26753.] [26495.] [28834.] [30658.]]	[[ 8827.] [ 9027.] [ 9035.] [ 8722.] [ 7817.] [15518.] [13739.] [16571.] [14874.] [15596.]]	[[240147.] [252988.] [253552.] [260155.] [283056.] [290460.] [268552.] [283789.] [286711.] [285406.]]	[[108.] [106.] [114.] [117.] [128.] [145.] [128.] [130.] [133.] [122.]]	[[173.] [174.] [175.] [176.] [177.] [178.] [179.] [180.] [181.] [182.]]	[[[244.29629517 206.8888855 ]] [[236.78302002 205.68867493]] [[234.85087585 204.60527039]] [[234.80769348 205.08119202]] [[235.8671875 206.1640625 ]] [[236.87930298 205.313797 ]] [[236.9453125 205.5859375 ]] [[236.58460999 205.66923523]] [[235.76199341 203.96369934]] [[233.95082092 202.36065674]]]		False	False		True
Rep1	W1	F3	10081	11082.0	4BAA	4.0	2.0		False	('Rep1', 'W1', 'F3', 3209)	('Rep1', 'W1', 'F3', 12400)	[]	[('Rep1', 'W1', 'F3', 10446), ('Rep1', 'W1', 'F3', 12396)]	[[18861.] [21004.] [19723.] [19955.] [21640.] [20960.] [20418.] [18955.] [16772.]]	[[4417.] [6931.] [5427.] [6625.] [6564.] [8442.] [9612.] [9135.] [7471.]]	[[216369.] [242986.] [222203.] [224348.] [236148.] [237975.] [239713.] [226673.] [173068.]]	[[ 99.] [145.] [124.] [132.] [144.] [140.] [141.] [135.] [102.]]	[[174.] [175.] [176.] [177.] [178.] [179.] [180.] [181.] [182.]]	[[[318.44949341 243.48989868]] [[316.72070312 241.84483337]] [[314.6774292 240.5080719 ]] [[312.55303955 240.31060791]] [[316.56945801 241.659729 ]] [[319.37857056 241.30714417]] [[316.31561279 241.01773071]] [[318.07037354 239.59629822]] [[320.4803772 242.33332825]]]		False	False		True
Rep1	W1	F3	10267	13.0	5BAAA	5.0	1.5	1.269094808486656	False	('Rep1', 'W1', 'F3', 11916)	('Rep1', 'W1', 'F3', 10271)	[]	[]	[[24280.] [20768.] [25230.] [29585.] [27949.] [28993.] [25849.]]	[[ 4605.] [ 5431.] [ 6670.] [ 8802.] [11093.] [15291.] [11387.]]	[[274967.] [247854.] [255700.] [250988.] [272338.] [291287.] [277723.]]	[[123.] [135.] [159.] [138.] [155.] [163.] [147.]]	[[176.] [177.] [178.] [179.] [180.] [181.] [182.]]	[[[232.77642822 148.38618469]] [[228.89259338 137.1444397 ]] [[228.20440674 138.02830505]] [[223.75361633 138.72463989]] [[227.08709717 140.62257385]] [[229.03086853 146.17901611]] [[237.65646362 152.35714722]]]		False	False		True
Rep1	W1	F3	10271	13.0	5BAAB	5.0	1.5		False	('Rep1', 'W1', 'F3', 11916)	('Rep1', 'W1', 'F3', 10267)	[]	[]	[[24373.] [23396.] [21686.] [24869.] [28304.] [25120.] [28921.]]	[[ 5148.] [ 6019.] [ 5979.] [ 7845.] [ 9227.] [ 8678.] [11098.]]	[[271248.] [260993.] [255206.] [267678.] [274250.] [269669.] [274459.]]	[[120.] [149.] [147.] [155.] [157.] [160.] [156.]]	[[176.] [177.] [178.] [179.] [180.] [181.] [182.]]	[[[244.6166687 160.53334045]] [[247. 153.95269775]] [[243.01701355 153.64285278]] [[240.31289673 152.68710327]] [[240.52548218 156.02865601]] [[241.5562439 156.69999695]] [[226.19230652 140.92308044]]]		False	False		True
Rep1	W1	F3	10446	11082.0	4BBA	4.0	1.25		False	('Rep1', 'W1', 'F3', 3207)	('Rep1', 'W1', 'F3', 12396)	[]	[('Rep1', 'W1', 'F3', 10081), ('Rep1', 'W1', 'F3', 12400)]	[[28284.] [26857.] [22461.] [23309.] [20389.] [21116.]]	[[2603.] [6729.] [6173.] [6135.] [6203.] [7344.]]	[[237823.] [232162.] [238157.] [237330.] [237871.] [219080.]]	[[ 71.] [111.] [130.] [134.] [129.] [124.]]	[[177.] [178.] [179.] [180.] [181.] [182.]]	[[[335.88027954 264.45773315]] [[333.90539551 265.3288269 ]] [[334.02307129 263.93075562]] [[331.45523071 262.02984619]] [[332.12014771 261.88760376]] [[333.9838562 264.89517212]]]		False	False		True
Rep1	W1	F3	10940	24.0	5ABAA	5.0	0.25		False	('Rep1', 'W1', 'F3', 11858)	('Rep1', 'W1', 'F3', 11864)	[]	[]	[[20630.] [15465.]]	[[3676.] [5458.]]	[[198577.] [209311.]]	[[ 77.] [123.]]	[[181.] [182.]]	[[[293.9675293 295.75973511]] [[297.07723999 303.30487061]]]		False	False		True
Rep1	W1	F3	11081	11081.0	1	1.0	4.25	3.2125874289741136	False			[('Rep1', 'W1', 'F3', 454), ('Rep1', 'W1', 'F3', 11321)]	[]	[[110728.] [114591.] [124821.] [105950.] [103049.] [116056.] [102206.] [ 96214.] [113286.] [111952.] [115188.] [131889.] [137904.] [129116.] [125131.] [102000.] [ 67581.] [ 75211.]]	[[ 8379.] [10060.] [12840.] [10669.] [ 9003.] [11639.] [ 8455.] [ 8987.] [11723.] [11850.] [ 9189.] [12807.] [14538.] [14791.] [14016.] [ 9148.] [ 6858.] [ 8505.]]	[[413964.] [411560.] [481806.] [433574.] [421188.] [480753.] [442293.] [445799.] [485502.] [516827.] [488052.] [519404.] [561446.] [553137.] [556737.] [549979.] [551531.] [562369.]]	[[224.] [249.] [304.] [242.] [257.] [293.] [233.] [244.] [281.] [317.] [271.] [312.] [335.] [305.] [359.] [251.] [153.] [199.]]	[[ 1.] [ 2.] [ 3.] [ 4.] [ 5.] [ 6.] [ 7.] [ 8.] [ 9.] [10.] [11.] [12.] [13.] [14.] [15.] [16.] [17.] [18.]]	[[[166.11320496 222.50727844]] [[171.59638977 228.59237671]] [[174.76994324 230.60287476]] [[176.70883179 230.41395569]] [[181.55175781 232.30995178]] [[186.36639404 236.85467529]] [[184.33346558 234.37983704]] [[180.67892456 234.94108582]] [[174.8248291 237.68681335]] [[173.37380981 235.49369812]] [[176.71032715 233.74723816]] [[176.76281738 240.0801239 ]] [[176.81939697 244.58656311]] [[174.012…		False	False		True
Rep1	W1	F3	11082	11082.0	1	1.0	5.5		False			[('Rep1', 'W1', 'F3', 603), ('Rep1', 'W1', 'F3', 600)]	[]	[[163053.] [240340.] [147982.] [153963.] [154128.] [136932.] [164218.] [180099.] [180155.] [228444.] [216207.] [262469.] [247211.] [251824.] [238340.] [198672.] [249850.] [216873.] [239609.] [179233.] [127200.] [129325.] [129376.]]	[[ 9289.] [12407.] [ 9254.] [ 9083.] [ 7291.] [ 6985.] [ 8824.] [10285.] [ 7447.] [ 8991.] [ 8411.] [ 9737.] [ 8652.] [ 9173.] [ 9303.] [ 8727.] [14288.] [10917.] [10025.] [ 6687.] [ 4447.] [ 5295.] [ 7121.]]	[[251898.] [364915.] [229539.] [245479.] [238737.] [208221.] [236485.] [265979.] [246157.] [299508.] [281952.] [307140.] [283468.] [313761.] [286365.] [252122.] [280490.] [256365.] [288235.] [324199.] [304044.] [311040.] [341044.]]	[[201.] [275.] [222.] [232.] [199.] [189.] [212.] [244.] [232.] [227.] [231.] [224.] [216.] [229.] [246.] [214.] [321.] [292.] [264.] [178.] [108.] [107.] [113.]]	[[ 1.] [ 2.] [ 3.] [ 4.] [ 5.] [ 6.] [ 7.] [ 8.] [ 9.] [10.] [11.] [12.] [13.] [14.] [15.] [16.] [17.] [18.] [19.] [20.] [21.] [22.] [23.]]	[[[325.55554199 267.39459229]] [[322.21829224 270.22354126]] [[323.66665649 261.28378296]] [[324.46551514 261.35775757]] [[324.88693237 262.88189697]] [[323.12692261 261.12017822]] [[322.00942993 259.25 ]] [[323.82513428 261.90737915]] [[319.43966675 253.42240906]] [[312.36965942 255.83589172]] [[315.92425537 252.63853455]] [[315.48397827 255.62088013]] [[320.93423462 252.43782043]] [[326.5480346…		False	False		True
Rep1	W1	F3	11174	13.0	2A	2.0	15.5	1.9893442835280981	True	('Rep1', 'W1', 'F3', 13)	('Rep1', 'W1', 'F3', 11175)	[('Rep1', 'W1', 'F3', 2985), ('Rep1', 'W1', 'F3', 2983)]	[]	[[ 70822.] [ 28015.] [ 26386.] [ 22292.] [ 25073.] [ 31480.] [ 26391.] [ 34279.] [ 33490.] [ 27071.] [ 32968.] [ 32336.] [ 33669.] [ 33295.] [ 40210.] [ 41393.] [ 47312.] [ 41325.] [ 49705.] [ 55828.] [ 64458.] [ 60007.] [ 66802.] [ 75527.] [ 77133.] [ 89315.] [ 87146.] [ 93887.] [ 97556.] [107306.] [112355.] [121042.] [123517.] [132525.] [140751.] [154130.] [175353.] [154176.] [151196.] [191686.…	[[ 4114.] [ 5394.] [ 6182.] [ 6666.] [ 7298.] [ 8237.] [ 8594.] [11286.] [13866.] [10371.] [12601.] [12502.] [ 9742.] [ 9106.] [ 9654.] [ 8201.] [ 7864.] [ 6299.] [ 7468.] [ 7720.] [ 9089.] [ 7174.] [ 9438.] [ 7364.] [ 8370.] [ 9448.] [10737.] [ 9244.] [ 9045.] [ 8087.] [ 8792.] [10236.] [ 9578.] [10374.] [10737.] [ 9404.] [10883.] [ 7725.] [ 7705.] [ 9435.] [ 9871.] [10364.] [ 8325.] [ 9187.] [1…	[[308106.] [256965.] [253761.] [261625.] [250417.] [247497.] [227569.] [293589.] [256828.] [245234.] [261769.] [254695.] [234385.] [252541.] [296405.] [321465.] [328393.] [325415.] [360210.] [374720.] [359924.] [334754.] [352186.] [370567.] [360070.] [381551.] [365249.] [361385.] [366126.] [368629.] [363909.] [378872.] [371054.] [385821.] [369625.] [376857.] [442578.] [348670.] [324322.] [400402.…	[[ 82.] [138.] [156.] [170.] [166.] [168.] [148.] [191.] [197.] [182.] [180.] [198.] [195.] [207.] [210.] [218.] [210.] [196.] [203.] [225.] [226.] [207.] [233.] [230.] [225.] [243.] [233.] [246.] [252.] [253.] [256.] [250.] [258.] [261.] [258.] [263.] [290.] [203.] [192.] [265.] [267.] [277.] [205.] [267.] [261.] [275.] [272.] [284.] [324.] [295.] [286.] [274.] [278.] [268.] [270.] [293.] [306.]…	[[22.] [23.] [24.] [25.] [26.] [27.] [28.] [29.] [30.] [31.] [32.] [33.] [34.] [35.] [36.] [37.] [38.] [39.] [40.] [41.] [42.] [43.] [44.] [45.] [46.] [47.] [48.] [49.] [50.] [51.] [52.] [53.] [54.] [55.] [56.] [57.] [58.] [59.] [60.] [61.] [62.] [63.] [64.] [65.] [66.] [67.] [68.] [69.] [70.] [71.] [72.] [73.] [74.] [75.] [76.] [77.] [78.] [79.] [80.] [81.] [82.] [83.] [84.]]	[[[275.74694824 251.62687683]] [[265.69564819 246. ]] [[258.66665649 234.09616089]] [[258.71765137 231.51176453]] [[261.25302124 232.05421448]] [[259.88095093 233.91667175]] [[262.1499939 236.48336792]] [[261.93978882 238.04450989]] [[259.74365234 232.95684814]] [[259.61538696 236.53846741]] [[256.66110229 238.43888855]] [[255.96464539 235.57575989]] [[252.58717346 231.72564697]] [[252.31396484 2…		False	False		True
Rep1	W1	F3	11175	13.0	2B	2.0	16.0	2.7311900732711747	True	('Rep1', 'W1', 'F3', 13)	('Rep1', 'W1', 'F3', 11174)	[('Rep1', 'W1', 'F3', 11247), ('Rep1', 'W1', 'F3', 11248)]	[]	[[ 51837.] [ 24284.] [ 27933.] [ 27064.] [ 25196.] [ 31458.] [ 31882.] [ 31365.] [ 31261.] [ 29147.] [ 38192.] [ 29753.] [ 31169.] [ 30854.] [ 35060.] [ 37174.] [ 45273.] [ 51229.] [ 66279.] [ 66458.] [ 79587.] [ 77519.] [ 89719.] [ 89847.] [100548.] [ 94046.] [107273.] [116782.] [118528.] [120242.] [129927.] [142900.] [159882.] [156224.] [166350.] [167476.] [171813.] [203005.] [190743.] [203372.…	[[ 2920.] [ 6741.] [ 5903.] [ 6710.] [ 6167.] [ 8014.] [ 7869.] [ 9851.] [ 8936.] [11098.] [10870.] [11583.] [ 9647.] [10212.] [ 9900.] [ 8480.] [ 7243.] [ 6598.] [ 6456.] [ 5441.] [ 7669.] [ 7614.] [ 8120.] [ 7122.] [ 6476.] [ 7413.] [ 8518.] [ 7329.] [ 8531.] [ 7526.] [ 8045.] [ 8045.] [ 8138.] [ 7426.] [ 8224.] [ 8500.] [ 9585.] [ 9805.] [ 8664.] [ 9455.] [ 9280.] [ 9278.] [10680.] [ 9855.] [ …	[[272195.] [248165.] [243542.] [235077.] [227883.] [237101.] [249165.] [271403.] [256185.] [256829.] [276738.] [250639.] [231778.] [256052.] [300537.] [295279.] [293981.] [287743.] [326578.] [311211.] [332430.] [310554.] [323383.] [315336.] [356300.] [317027.] [327655.] [347468.] [339286.] [320650.] [337842.] [341174.] [358524.] [355735.] [363942.] [347576.] [379590.] [429291.] [379934.] [408493.…	[[ 61.] [122.] [146.] [153.] [153.] [164.] [165.] [159.] [164.] [168.] [176.] [163.] [165.] [160.] [161.] [167.] [161.] [156.] [157.] [157.] [183.] [189.] [186.] [190.] [203.] [178.] [193.] [197.] [220.] [193.] [223.] [223.] [212.] [218.] [222.] [213.] [232.] [241.] [216.] [233.] [241.] [254.] [260.] [251.] [264.] [264.] [249.] [275.] [293.] [302.] [306.] [314.] [337.] [338.] [352.] [371.] [374.]…	[[22.] [23.] [24.] [25.] [26.] [27.] [28.] [29.] [30.] [31.] [32.] [33.] [34.] [35.] [36.] [37.] [38.] [39.] [40.] [41.] [42.] [43.] [44.] [45.] [46.] [47.] [48.] [49.] [50.] [51.] [52.] [53.] [54.] [55.] [56.] [57.] [58.] [59.] [60.] [61.] [62.] [63.] [64.] [65.] [66.] [67.] [68.] [69.] [70.] [71.] [72.] [73.] [74.] [75.] [76.] [77.] [78.] [79.] [80.] [81.] [82.] [83.] [84.] [85.] [86.]]	[[[286.89553833 238.64109802]] [[282.63113403 235.31967163]] [[274.65753174 234.15753174]] [[274.78756714 234.3235321 ]] [[275.37582397 238.06208801]] [[274.66464233 237.29267883]] [[276.3666687 237.3666687 ]] [[275.7767334 236.97169495]] [[275.11584473 235.55487061]] [[275.68450928 239.63095093]] [[273.5227356 240.625 ]] [[273.26074219 242.53067017]] [[271.23937988 237.62121582]] [[270.3062439 2…		False	False		True
Rep1	W1	F3	11176	24.0	2B	2.0	12.0	1.7973769918998341	True	('Rep1', 'W1', 'F3', 24)	('Rep1', 'W1', 'F3', 560)	[('Rep1', 'W1', 'F3', 11709), ('Rep1', 'W1', 'F3', 11708)]	[]	[[ 68841.] [ 20873.] [ 22393.] [ 27411.] [ 23809.] [ 25794.] [ 26604.] [ 26892.] [ 25567.] [ 23973.] [ 28387.] [ 31414.] [ 34481.] [ 37096.] [ 42961.] [ 51732.] [ 55038.] [ 68136.] [ 67384.] [ 75082.] [ 78900.] [ 97422.] [111540.] [130593.] [116100.] [121794.] [115456.] [146624.] [167399.] [180823.] [190223.] [214324.] [223764.] [228917.] [242329.] [264027.] [268401.] [287943.] [313744.] [326507.…	[[ 3197.] [ 6215.] [ 7039.] [ 8138.] [ 7141.] [ 8005.] [ 9392.] [11850.] [11221.] [ 9073.] [ 7099.] [ 6711.] [ 4894.] [ 4903.] [ 6571.] [ 5968.] [ 5636.] [ 5995.] [ 5788.] [ 6161.] [ 7079.] [ 5941.] [ 8356.] [ 7417.] [ 6582.] [ 6008.] [ 6035.] [ 7156.] [ 6567.] [ 7608.] [ 8122.] [ 8063.] [ 9672.] [ 7650.] [ 7737.] [ 9315.] [ 9116.] [ 8885.] [ 8206.] [10009.] [10305.] [ 8510.] [ 9278.] [14368.] [1…	[[195335.] [180764.] [175939.] [181648.] [202911.] [224762.] [210318.] [229100.] [222706.] [195848.] [219169.] [234317.] [216402.] [229925.] [258477.] [244786.] [264853.] [266329.] [259249.] [280994.] [261480.] [284667.] [330362.] [334177.] [306963.] [298460.] [271347.] [347835.] [356986.] [370966.] [374848.] [393288.] [399836.] [395998.] [407034.] [429114.] [441462.] [422338.] [430174.] [446891.…	[[ 78.] [122.] [132.] [134.] [124.] [126.] [148.] [132.] [144.] [134.] [136.] [141.] [130.] [154.] [144.] [148.] [155.] [154.] [161.] [169.] [143.] [154.] [177.] [201.] [181.] [179.] [157.] [212.] [211.] [223.] [234.] [236.] [238.] [227.] [244.] [244.] [248.] [226.] [228.] [247.] [231.] [220.] [218.] [363.] [260.] [270.] [137.] [118.] [140.]]	[[22.] [23.] [24.] [25.] [26.] [27.] [28.] [29.] [30.] [31.] [32.] [33.] [34.] [35.] [36.] [37.] [38.] [39.] [40.] [41.] [42.] [43.] [44.] [45.] [46.] [47.] [48.] [49.] [50.] [51.] [52.] [53.] [54.] [55.] [56.] [57.] [58.] [59.] [60.] [61.] [62.] [63.] [64.] [65.] [66.] [67.] [68.] [69.] [70.]]	[[[285.50125122 310.96792603]] [[297.92623901 317.19671631]] [[298.20455933 316.53030396]] [[299.94775391 319.20895386]] [[294.75 314.50805664]] [[293.32540894 312.07937622]] [[295.21621704 315.38513184]] [[293.64395142 313.92425537]] [[298.6111145 315.33334351]] [[300.73135376 316.72387695]] [[301.75735474 316.63970947]] [[300.75436401 316.57556152]] [[297.25384521 315.03076172]] [[298.50650024 …		False	False		True
Rep1	W1	F3	11241	11082.0	3AA	3.0	17.0	2.578899443603768	True	('Rep1', 'W1', 'F3', 603)	('Rep1', 'W1', 'F3', 2932)	[('Rep1', 'W1', 'F3', 12436), ('Rep1', 'W1', 'F3', 12437)]	[('Rep1', 'W1', 'F3', 3209), ('Rep1', 'W1', 'F3', 3207)]	[[ 92342.] [193404.] [ 68203.] [ 51128.] [ 28910.] [ 22782.] [ 31213.] [ 35461.] [ 43161.] [ 49108.] [ 23198.] [ 30713.] [ 26488.] [ 26256.] [ 36497.] [ 35727.] [ 42342.] [ 49901.] [ 54207.] [ 51563.] [ 55981.] [ 68057.] [ 64228.] [ 70240.] [ 73237.] [ 61766.] [ 78705.] [ 75496.] [ 83840.] [ 84882.] [106367.] [106593.] [113081.] [122561.] [127330.] [134881.] [138427.] [133979.] [148073.] [138854.…	[[ 5011.] [ 6794.] [ 4211.] [ 6399.] [ 9395.] [10218.] [13895.] [15798.] [14341.] [16118.] [17888.] [16047.] [15309.] [16991.] [20824.] [21253.] [20313.] [14604.] [12920.] [ 9811.] [ 7851.] [ 8876.] [ 9625.] [10669.] [ 8679.] [ 7276.] [ 7974.] [ 7359.] [ 5524.] [ 5821.] [ 8202.] [ 7135.] [ 7190.] [ 6795.] [ 6413.] [ 7911.] [ 8124.] [ 6364.] [ 7335.] [ 7426.] [ 8570.] [ 5831.] [ 8110.] [ 9319.] [ …	[[229357.] [358326.] [174759.] [212722.] [237971.] [241210.] [285592.] [327993.] [293373.] [327158.] [246222.] [232629.] [246714.] [239234.] [297937.] [290916.] [284670.] [299782.] [306105.] [306705.] [323148.] [343297.] [350157.] [355829.] [333526.] [283629.] [341826.] [330780.] [328923.] [329908.] [357196.] [362641.] [378585.] [387926.] [381139.] [393487.] [400919.] [392724.] [385160.] [368142.…	[[ 84.] [130.] [ 63.] [ 77.] [ 92.] [ 96.] [125.] [167.] [155.] [159.] [103.] [102.] [110.] [100.] [133.] [132.] [126.] [137.] [140.] [145.] [155.] [172.] [183.] [191.] [163.] [130.] [153.] [147.] [138.] [141.] [166.] [163.] [173.] [177.] [168.] [171.] [178.] [172.] [174.] [164.] [177.] [157.] [192.] [199.] [190.] [177.] [198.] [194.] [138.] [175.] [195.] [191.] [199.] [167.] [159.] [200.] [197.]…	[[ 84.] [ 85.] [ 86.] [ 87.] [ 88.] [ 89.] [ 90.] [ 91.] [ 92.] [ 93.] [ 94.] [ 95.] [ 96.] [ 97.] [ 98.] [ 99.] [100.] [101.] [102.] [103.] [104.] [105.] [106.] [107.] [108.] [109.] [110.] [111.] [112.] [113.] [114.] [115.] [116.] [117.] [118.] [119.] [120.] [121.] [122.] [123.] [124.] [125.] [126.] [127.] [128.] [129.] [130.] [131.] [132.] [133.] [134.] [135.] [136.] [137.] [138.] [139.] [140.]…	[[[286.50021362 209.82289124]] [[277.05255127 201.82852173]] [[283.10580444 236.01437378]] [[270.831604 248.5375061 ]] [[260.65167236 246.97749329]] [[262.54150391 248.07124329]] [[265.12872314 248.74757385]] [[269.70022583 249.73306274]] [[271.68710327 245.65484619]] [[271.65093994 246.5 ]] [[265.62857056 253.45651245]] [[264.74740601 254.47357178]] [[265.02774048 258.1975708 ]] [[263.78396606 2…		False	False	3.8541666666666754	True
Rep1	W1	F3	11247	13.0	3BA	3.0	11.0	2.6897879258549904	True	('Rep1', 'W1', 'F3', 11175)	('Rep1', 'W1', 'F3', 11248)	[('Rep1', 'W1', 'F3', 11916), ('Rep1', 'W1', 'F3', 11917)]	[('Rep1', 'W1', 'F3', 2985), ('Rep1', 'W1', 'F3', 2983)]	[[ 61520.] [ 27091.] [ 28102.] [ 30152.] [ 32641.] [ 30616.] [ 34439.] [ 34199.] [ 41121.] [ 35812.] [ 40624.] [ 50864.] [ 65204.] [ 62775.] [ 76741.] [ 73769.] [ 87917.] [ 97971.] [102031.] [115449.] [133953.] [143593.] [137639.] [152989.] [146669.] [166565.] [176828.] [165032.] [175095.] [175089.] [191989.] [201958.] [210624.] [225141.] [223955.] [253156.] [262503.] [246802.] [275577.] [298472.…	[[ 3594.] [ 5315.] [ 6308.] [ 6841.] [ 7688.] [10188.] [11239.] [11608.] [13682.] [15507.] [16661.] [18024.] [19925.] [14469.] [10087.] [ 9410.] [ 8365.] [ 7923.] [ 8206.] [ 8234.] [10064.] [ 8983.] [ 8160.] [ 8808.] [ 8352.] [ 8260.] [ 8419.] [ 6987.] [ 8624.] [ 9118.] [ 9039.] [10325.] [ 8642.] [10612.] [ 9819.] [10679.] [11248.] [ 8479.] [ 9302.] [10317.] [10725.] [10040.] [ 8821.] [ 7852.] [ …	[[344858.] [377110.] [355338.] [362932.] [381051.] [394495.] [407263.] [415071.] [401945.] [422541.] [439928.] [458499.] [562677.] [451148.] [438839.] [428505.] [417042.] [440156.] [456910.] [451295.] [472842.] [457018.] [480128.] [489963.] [471039.] [477704.] [482146.] [378148.] [481908.] [503103.] [508833.] [524121.] [535034.] [564425.] [555159.] [558582.] [551105.] [525994.] [567717.] [558601.…	[[ 80.] [135.] [165.] [174.] [193.] [201.] [211.] [207.] [207.] [217.] [222.] [220.] [320.] [217.] [204.] [205.] [207.] [226.] [221.] [223.] [247.] [238.] [252.] [247.] [241.] [230.] [227.] [183.] [260.] [252.] [271.] [289.] [274.] [295.] [284.] [282.] [274.] [261.] [265.] [259.] [289.] [260.] [252.] [267.] [141.]]	[[ 87.] [ 88.] [ 89.] [ 90.] [ 91.] [ 92.] [ 93.] [ 94.] [ 95.] [ 96.] [ 97.] [ 98.] [ 99.] [100.] [101.] [102.] [103.] [104.] [105.] [106.] [107.] [108.] [109.] [110.] [111.] [112.] [113.] [114.] [115.] [116.] [117.] [118.] [119.] [120.] [121.] [122.] [123.] [124.] [125.] [126.] [127.] [128.] [129.] [130.] [131.]]	[[[277.03561401 202.16137695]] [[264.9888916 197.32221985]] [[256.68786621 189.79090881]] [[258.31033325 194.72413635]] [[259.08032227 199.33937073]] [[258.79351807 199.25622559]] [[254.57583618 199.70379639]] [[254.97825623 200.37922668]] [[255.73670959 199.0120697 ]] [[253.5 199.22810364]] [[253.10360718 202.08558655]] [[251.34091187 204.53636169]] [[248.28125 198.7562561 ]] [[250.50921631 203.…		False	False		True
Rep1	W1	F3	11248	13.0	3BB	3.0	13.5	2.31711451792566	True	('Rep1', 'W1', 'F3', 11175)	('Rep1', 'W1', 'F3', 11247)	[('Rep1', 'W1', 'F3', 6956), ('Rep1', 'W1', 'F3', 11941)]	[('Rep1', 'W1', 'F3', 2985), ('Rep1', 'W1', 'F3', 2983)]	[[ 59624.] [ 30858.] [ 28418.] [ 32398.] [ 24956.] [ 31179.] [ 31681.] [ 34495.] [ 38222.] [ 34382.] [ 39826.] [ 51329.] [ 52671.] [ 64330.] [ 79769.] [ 86991.] [ 94203.] [ 89979.] [100258.] [ 89273.] [ 77883.] [ 93100.] [115906.] [119262.] [119546.] [135449.] [145017.] [137365.] [124509.] [137809.] [146749.] [173229.] [157394.] [142261.] [144159.] [164318.] [155160.] [173926.] [188508.] [195353.…	[[ 3171.] [ 6110.] [ 7545.] [ 6730.] [ 9261.] [10755.] [13140.] [15841.] [15961.] [21375.] [20038.] [20304.] [18110.] [16467.] [13820.] [11167.] [ 9653.] [ 9214.] [ 8468.] [ 7209.] [ 5593.] [ 5403.] [ 6857.] [ 6218.] [ 5950.] [ 5032.] [ 8485.] [ 5919.] [ 7517.] [ 7097.] [ 6135.] [ 8820.] [ 7310.] [ 5859.] [ 4834.] [ 6452.] [ 7302.] [ 6920.] [ 8186.] [ 9248.] [13747.] [10468.] [ 9649.] [ 9550.] [ …	[[350788.] [386712.] [398293.] [383981.] [401349.] [413554.] [425583.] [418464.] [416460.] [431229.] [443272.] [429808.] [431751.] [444797.] [448882.] [434088.] [444239.] [432581.] [478746.] [433782.] [336911.] [349742.] [443686.] [432542.] [429542.] [443568.] [503852.] [423491.] [410032.] [440752.] [447409.] [511130.] [493373.] [418178.] [410996.] [429415.] [419898.] [451890.] [457447.] [494428.…	[[ 73.] [145.] [167.] [179.] [180.] [191.] [196.] [197.] [207.] [203.] [207.] [193.] [217.] [208.] [205.] [205.] [223.] [221.] [225.] [195.] [145.] [142.] [189.] [174.] [180.] [171.] [225.] [185.] [180.] [185.] [182.] [198.] [183.] [160.] [166.] [191.] [181.] [198.] [206.] [243.] [307.] [290.] [240.] [268.] [275.] [254.] [271.] [297.] [264.] [282.] [303.] [300.] [142.] [143.] [112.]]	[[ 87.] [ 88.] [ 89.] [ 90.] [ 91.] [ 92.] [ 93.] [ 94.] [ 95.] [ 96.] [ 97.] [ 98.] [ 99.] [100.] [101.] [102.] [103.] [104.] [105.] [106.] [107.] [108.] [109.] [110.] [111.] [112.] [113.] [114.] [115.] [116.] [117.] [118.] [119.] [120.] [121.] [122.] [123.] [124.] [125.] [126.] [127.] [128.] [129.] [130.] [131.] [132.] [133.] [134.] [135.] [136.] [137.] [138.] [139.] [140.] [141.]]	[[[266.73052979 213.32119751]] [[255.38964844 204.63102722]] [[250.24250793 213.63772583]] [[256.77374268 212.43296814]] [[259.2333374 216.8666687 ]] [[256.63088989 218.01309204]] [[256.22958374 216.42346191]] [[257.97714233 217.60151672]] [[257.41305542 217.33091736]] [[256.79064941 216.29803467]] [[255.63526917 217.52415466]] [[256.71243286 216.96113586]] [[256.65667725 215.95622253]] [[255.899…		False	False		True
Rep1	W1	F3	11321	11081.0	2B	2.0	15.75	2.4354284601677367	True	('Rep1', 'W1', 'F3', 11081)	('Rep1', 'W1', 'F3', 454)	[('Rep1', 'W1', 'F3', 12256), ('Rep1', 'W1', 'F3', 12255)]	[]	[[ 23574.] [ 32489.] [ 35453.] [ 24686.] [ 27365.] [ 35769.] [ 36318.] [ 28320.] [ 32889.] [ 33860.] [ 42023.] [ 44542.] [ 40175.] [ 41399.] [ 45040.] [ 51958.] [ 55570.] [ 55120.] [ 61138.] [ 53873.] [ 62177.] [ 63097.] [ 58882.] [ 66556.] [ 69245.] [ 62287.] [ 62076.] [ 71944.] [ 64272.] [ 64651.] [ 64626.] [ 69516.] [ 66955.] [ 77335.] [ 71734.] [ 82875.] [ 66927.] [ 79000.] [ 69344.] [ 83180.…	[[ 4058.] [ 6260.] [ 6678.] [ 9320.] [ 9616.] [13127.] [15203.] [15037.] [17233.] [18528.] [19115.] [17242.] [12924.] [10482.] [10140.] [ 9211.] [12242.] [ 8499.] [ 8751.] [ 7146.] [10330.] [ 8186.] [ 9606.] [10531.] [ 9743.] [ 9427.] [ 8276.] [11338.] [ 9964.] [10320.] [ 9675.] [10779.] [ 9875.] [ 8670.] [ 8786.] [10719.] [10705.] [11842.] [13358.] [12233.] [15313.] [13383.] [11499.] [11584.] [1…	[[273817.] [307129.] [296066.] [258647.] [271182.] [275120.] [276820.] [266160.] [286776.] [303865.] [333855.] [310674.] [306192.] [299304.] [309321.] [309555.] [322457.] [348434.] [367301.] [344375.] [351354.] [382633.] [391640.] [392233.] [399689.] [388148.] [392726.] [432550.] [410847.] [428943.] [399456.] [404077.] [366132.] [395756.] [403134.] [458826.] [409248.] [414637.] [438022.] [482593.…	[[ 97.] [156.] [134.] [178.] [181.] [226.] [197.] [186.] [204.] [218.] [217.] [220.] [204.] [213.] [224.] [232.] [282.] [218.] [221.] [206.] [232.] [247.] [250.] [268.] [267.] [265.] [243.] [265.] [267.] [274.] [272.] [279.] [267.] [266.] [253.] [303.] [290.] [310.] [316.] [313.] [362.] [354.] [329.] [341.] [311.] [292.] [339.] [351.] [306.] [318.] [308.] [321.] [295.] [328.] [359.] [367.] [393.]…	[[19.] [20.] [21.] [22.] [23.] [24.] [25.] [26.] [27.] [28.] [29.] [30.] [31.] [32.] [33.] [34.] [35.] [36.] [37.] [38.] [39.] [40.] [41.] [42.] [43.] [44.] [45.] [46.] [47.] [48.] [49.] [50.] [51.] [52.] [53.] [54.] [55.] [56.] [57.] [58.] [59.] [60.] [61.] [62.] [63.] [64.] [65.] [66.] [67.] [68.] [69.] [70.] [71.] [72.] [73.] [74.] [75.] [76.] [77.] [78.] [79.] [80.] [81.] [82.]]	[[[182.22572327 247.60842896]] [[183.03205872 248.80769348]] [[181.92536926 246.22387695]] [[169.01123047 231.65168762]] [[171.99171448 231.25691223]] [[171.41316223 231.29621887]] [[170.9263916 232.83502197]] [[169.31182861 235.02688599]] [[164.34803772 238.15196228]] [[166.33944702 239.27522278]] [[167.26959229 242.7119751 ]] [[168.19090271 243.41363525]] [[168.6764679 244.17156982]] [[167.8661…		False	False		True
Rep1	W1	F3	11359	12.0	2B	2.0	13.0	8.248717514384214	True	('Rep1', 'W1', 'F3', 12)	('Rep1', 'W1', 'F3', 884)	[('Rep1', 'W1', 'F3', 12095), ('Rep1', 'W1', 'F3', 12096)]	[]	[[ 32480.] [ 21799.] [ 22624.] [ 22786.] [ 28469.] [ 28508.] [ 32156.] [ 29056.] [ 30006.] [ 44099.] [ 43918.] [ 47841.] [ 55305.] [ 62052.] [ 77082.] [ 94901.] [116977.] [132816.] [144764.] [153847.] [181337.] [187925.] [197034.] [195012.] [193884.] [212133.] [242921.] [260507.] [243563.] [248768.] [258505.] [267994.] [295720.] [298419.] [295044.] [317777.] [254079.] [275144.] [337846.] [341123.…	[[ 5058.] [ 5302.] [ 5370.] [ 5950.] [ 7133.] [ 8506.] [10566.] [ 9799.] [ 9992.] [10788.] [ 9110.] [ 8031.] [ 6125.] [ 6392.] [ 6404.] [ 7465.] [ 8168.] [ 6395.] [ 7386.] [ 7454.] [ 7141.] [ 7439.] [ 8868.] [ 7342.] [ 7190.] [ 7446.] [17613.] [17734.] [ 8193.] [ 7401.] [ 7702.] [ 7295.] [ 8994.] [21800.] [ 8197.] [10606.] [ 6538.] [11355.] [ 8709.] [10366.] [ 8785.] [12069.] [10462.] [ 7717.] [ …	[[261944.] [233529.] [193790.] [221574.] [265262.] [293598.] [292666.] [278460.] [300418.] [326125.] [305386.] [305417.] [311506.] [300608.] [321005.] [333041.] [331350.] [338034.] [350759.] [353976.] [367925.] [365047.] [390325.] [397190.] [390123.] [385492.] [499369.] [543563.] [406699.] [379288.] [405722.] [401307.] [416282.] [495929.] [404690.] [483939.] [351473.] [442820.] [421342.] [440939.…	[[ 82.] [140.] [148.] [144.] [149.] [151.] [154.] [158.] [156.] [210.] [166.] [172.] [181.] [174.] [186.] [192.] [184.] [180.] [197.] [202.] [197.] [197.] [198.] [195.] [189.] [197.] [228.] [272.] [200.] [196.] [199.] [201.] [221.] [212.] [208.] [226.] [172.] [169.] [209.] [203.] [217.] [208.] [247.] [229.] [195.] [255.] [262.] [277.] [276.] [243.] [264.] [241.] [121.]]	[[32.] [33.] [34.] [35.] [36.] [37.] [38.] [39.] [40.] [41.] [42.] [43.] [44.] [45.] [46.] [47.] [48.] [49.] [50.] [51.] [52.] [53.] [54.] [55.] [56.] [57.] [58.] [59.] [60.] [61.] [62.] [63.] [64.] [65.] [66.] [67.] [68.] [69.] [70.] [71.] [72.] [73.] [74.] [75.] [76.] [77.] [78.] [79.] [80.] [81.] [82.] [83.] [84.]]	[[[232.79103088 270.99249268]] [[233.05000305 278.90713501]] [[239.72297668 280.9256897 ]] [[247.24305725 281.3125 ]] [[245.12416077 279.11074829]] [[244.20860291 282.39404297]] [[242.60389709 281.24676514]] [[243.69619751 282.5 ]] [[242.25640869 282.56411743]] [[243.38616943 280.55282593]] [[242.56626892 278.62649536]] [[244.37791443 280.42440796]] [[243.49447632 280.86465454]] [[242.90597534 28…		False	False	1.713169642857146	True
Rep1	W1	F3	11708	24.0	3BB	3.0	14.5	3.4856984324548823	True	('Rep1', 'W1', 'F3', 11176)	('Rep1', 'W1', 'F3', 11709)	[('Rep1', 'W1', 'F3', 6001), ('Rep1', 'W1', 'F3', 5997)]	[('Rep1', 'W1', 'F3', 2174), ('Rep1', 'W1', 'F3', 2170)]	[[ 20442.] [ 19904.] [ 27653.] [ 18379.] [ 22797.] [ 23755.] [ 28280.] [ 31373.] [ 35948.] [ 28182.] [ 26486.] [ 30169.] [ 33145.] [ 35351.] [ 51338.] [ 53970.] [ 44539.] [ 54422.] [ 58005.] [ 68703.] [ 75869.] [ 91274.] [ 89018.] [ 94094.] [116984.] [124358.] [146292.] [163814.] [161079.] [181906.] [200211.] [214565.] [219587.] [214314.] [232183.] [195262.] [228859.] [223376.] [228284.] [220892.…	[[ 4642.] [ 5953.] [ 7899.] [ 5994.] [ 6670.] [ 6426.] [ 8146.] [10686.] [10431.] [10923.] [11569.] [12848.] [13361.] [13505.] [14792.] [12664.] [10456.] [ 9956.] [ 8573.] [ 6323.] [ 5544.] [ 6281.] [ 6144.] [ 6281.] [ 7083.] [ 7019.] [ 8439.] [ 9032.] [ 7087.] [ 7862.] [ 7175.] [ 6962.] [ 7524.] [ 7799.] [ 7068.] [ 6640.] [ 7858.] [ 6089.] [ 7837.] [ 8273.] [ 7666.] [10495.] [ 9318.] [10111.] [ …	[[214542.] [244007.] [256239.] [224132.] [230668.] [235880.] [236263.] [242482.] [256536.] [250177.] [227208.] [246382.] [241886.] [231798.] [251140.] [248270.] [234135.] [242213.] [255377.] [280742.] [275275.] [294843.] [289120.] [301969.] [308387.] [323425.] [338745.] [348967.] [304113.] [324693.] [333188.] [322737.] [333205.] [341249.] [346274.] [289868.] [365187.] [302855.] [345611.] [341665.…	[[114.] [131.] [140.] [131.] [128.] [155.] [155.] [160.] [174.] [158.] [158.] [168.] [160.] [157.] [144.] [155.] [163.] [167.] [180.] [182.] [165.] [182.] [181.] [192.] [206.] [204.] [210.] [219.] [194.] [201.] [194.] [200.] [201.] [200.] [205.] [166.] [229.] [172.] [208.] [216.] [221.] [243.] [218.] [242.] [237.] [242.] [260.] [247.] [267.] [257.] [274.] [278.] [240.] [262.] [249.] [251.] [293.]…	[[ 71.] [ 72.] [ 73.] [ 74.] [ 75.] [ 76.] [ 77.] [ 78.] [ 79.] [ 80.] [ 81.] [ 82.] [ 83.] [ 84.] [ 85.] [ 86.] [ 87.] [ 88.] [ 89.] [ 90.] [ 91.] [ 92.] [ 93.] [ 94.] [ 95.] [ 96.] [ 97.] [ 98.] [ 99.] [100.] [101.] [102.] [103.] [104.] [105.] [106.] [107.] [108.] [109.] [110.] [111.] [112.] [113.] [114.] [115.] [116.] [117.] [118.] [119.] [120.] [121.] [122.] [123.] [124.] [125.] [126.] [127.]…	[[[277.72058105 299.50344849]] [[271.90457153 297.38549805]] [[274.09286499 300.98571777]] [[274.35369873 302.45697021]] [[273.5546875 301.484375 ]] [[271.11935425 303.27420044]] [[270.53869629 303.07418823]] [[270.15625 305.3374939 ]] [[270.5574646 303.87930298]] [[270.69619751 303.02532959]] [[270.39239502 308.91772461]] [[272.23809814 306.34524536]] [[275.6187439 308.6812439 ]] [[276.89489746 …		False	False		True
Rep1	W1	F3	11709	24.0	3BA	3.0	12.75	2.358327528731308	True	('Rep1', 'W1', 'F3', 11176)	('Rep1', 'W1', 'F3', 11708)	[('Rep1', 'W1', 'F3', 5457), ('Rep1', 'W1', 'F3', 11819)]	[('Rep1', 'W1', 'F3', 2174), ('Rep1', 'W1', 'F3', 2170)]	[[ 22548.] [ 22865.] [ 26153.] [ 18646.] [ 21612.] [ 25432.] [ 28337.] [ 34846.] [ 30911.] [ 30976.] [ 36533.] [ 39417.] [ 46657.] [ 51806.] [ 87476.] [ 78543.] [ 81171.] [ 93457.] [ 95489.] [ 96063.] [ 99720.] [124823.] [135396.] [145006.] [154105.] [134854.] [134116.] [ 99844.] [167250.] [173609.] [181768.] [168902.] [261215.] [265892.] [313363.] [270783.] [295081.] [309161.] [319530.] [343650.…	[[ 3901.] [ 6226.] [ 5941.] [ 7792.] [ 7210.] [ 7326.] [ 7953.] [ 9596.] [10178.] [10548.] [11638.] [10544.] [ 8778.] [ 7651.] [ 9189.] [ 6302.] [ 5811.] [ 6178.] [ 6595.] [ 6220.] [ 4475.] [ 4672.] [ 5479.] [ 5237.] [ 5695.] [ 5223.] [ 4917.] [ 3742.] [ 4780.] [ 7088.] [ 4820.] [ 3884.] [ 6725.] [ 7607.] [10593.] [ 5935.] [ 8407.] [ 7508.] [ 8372.] [ 8250.] [ 8394.] [ 7358.] [ 7058.] [ 9881.] [ …	[[203729.] [243174.] [233178.] [240709.] [246536.] [268657.] [252850.] [271820.] [256341.] [257430.] [274935.] [269606.] [257272.] [236756.] [402308.] [265918.] [287089.] [300164.] [306991.] [287644.] [293178.] [319986.] [311353.] [319599.] [309008.] [279300.] [257369.] [176227.] [284351.] [287849.] [280243.] [210510.] [360825.] [375318.] [446915.] [358275.] [384168.] [382781.] [392922.] [418558.…	[[ 79.] [148.] [139.] [148.] [129.] [159.] [150.] [150.] [145.] [134.] [149.] [151.] [148.] [138.] [196.] [160.] [174.] [154.] [174.] [152.] [140.] [159.] [159.] [162.] [158.] [128.] [128.] [ 98.] [149.] [143.] [140.] [106.] [183.] [184.] [218.] [158.] [184.] [176.] [179.] [197.] [216.] [220.] [208.] [231.] [227.] [221.] [218.] [227.] [269.] [111.] [126.] [108.]]	[[ 71.] [ 72.] [ 73.] [ 74.] [ 75.] [ 76.] [ 77.] [ 78.] [ 79.] [ 80.] [ 81.] [ 82.] [ 83.] [ 84.] [ 85.] [ 86.] [ 87.] [ 88.] [ 89.] [ 90.] [ 91.] [ 92.] [ 93.] [ 94.] [ 95.] [ 96.] [ 97.] [ 98.] [ 99.] [100.] [101.] [102.] [103.] [104.] [105.] [106.] [107.] [108.] [109.] [110.] [111.] [112.] [113.] [114.] [115.] [116.] [117.] [118.] [119.] [120.] [121.] [122.]]	[[[283.09036255 303.18881226]] [[285.73648071 297.85809326]] [[286.93164062 296.06835938]] [[287.22973633 298.47973633]] [[284.46899414 295.48449707]] [[281.22955322 291.31130981]] [[282.5333252 285.28665161]] [[285.87332153 286.16665649]] [[284.06600952 285.78659058]] [[284.69403076 284.9776001 ]] [[284.66778564 289.7147522 ]] [[286.73840332 290.56622314]] [[290.33782959 290.49325562]] [[289.108…		False	False		True
Rep1	W1	F3	11720	17.0	3BA	3.0	14.0	2.3280579553865204	False	('Rep1', 'W1', 'F3', 2303)	('Rep1', 'W1', 'F3', 11721)	[]	[('Rep1', 'W1', 'F3', 6571), ('Rep1', 'W1', 'F3', 6574)]	[[ 41099.] [ 55002.] [ 38856.] [ 32306.] [ 24338.] [ 33103.] [ 26683.] [ 25385.] [ 48732.] [ 42877.] [ 27473.] [ 44711.] [ 45561.] [ 44640.] [ 56153.] [ 50796.] [ 59094.] [ 60035.] [ 69690.] [ 72325.] [ 71996.] [ 71943.] [ 81786.] [ 82741.] [ 81971.] [ 81787.] [ 91947.] [ 98529.] [ 89232.] [ 84608.] [109015.] [100519.] [106506.] [111862.] [121181.] [106205.] [ 88812.] [114225.] [ 75321.] [ 68594.…	[[ 2230.] [ 6699.] [ 7887.] [ 7513.] [ 9191.] [11419.] [12816.] [14035.] [20571.] [19726.] [19000.] [18072.] [13311.] [ 8540.] [ 8847.] [ 6618.] [ 5941.] [ 7635.] [ 6973.] [ 7688.] [ 7688.] [ 5906.] [ 6827.] [ 6389.] [ 6830.] [ 8499.] [ 8838.] [ 7115.] [ 8557.] [ 6909.] [ 6177.] [ 6614.] [ 7332.] [ 7847.] [ 8820.] [ 7916.] [ 5801.] [ 5229.] [ 4876.] [ 3079.] [ 8539.] [ 8423.] [ 5739.] [ 7739.] [ …	[[275650.] [341476.] [351722.] [341493.] [374523.] [405501.] [417060.] [404120.] [521472.] [429174.] [416983.] [415711.] [417255.] [437370.] [424582.] [425715.] [429623.] [425695.] [434302.] [425145.] [431203.] [407309.] [431884.] [421338.] [428410.] [409873.] [424016.] [423023.] [386029.] [403404.] [424302.] [428170.] [419640.] [456702.] [478394.] [415386.] [332622.] [422744.] [298902.] [253984.…	[[ 52.] [111.] [106.] [117.] [124.] [146.] [160.] [179.] [216.] [179.] [178.] [180.] [183.] [190.] [193.] [179.] [185.] [191.] [205.] [200.] [198.] [181.] [192.] [173.] [193.] [185.] [176.] [169.] [157.] [156.] [177.] [172.] [179.] [202.] [220.] [176.] [151.] [142.] [119.] [105.] [176.] [173.] [116.] [164.] [192.] [207.] [234.] [183.] [200.] [191.] [162.] [185.] [201.] [182.] [200.] [190.] [227.]]	[[126.] [127.] [128.] [129.] [130.] [131.] [132.] [133.] [134.] [135.] [136.] [137.] [138.] [139.] [140.] [141.] [142.] [143.] [144.] [145.] [146.] [147.] [148.] [149.] [150.] [151.] [152.] [153.] [154.] [155.] [156.] [157.] [158.] [159.] [160.] [161.] [162.] [163.] [164.] [165.] [166.] [167.] [168.] [169.] [170.] [171.] [172.] [173.] [174.] [175.] [176.] [177.] [178.] [179.] [180.] [181.] [182.]]	[[[195.05111694 306.1237793 ]] [[196.34475708 305.50299072]] [[188.68257141 294.75408936]] [[192.28633118 295.14956665]] [[191.37902832 294.96774292]] [[193.11643982 293.15753174]] [[193.6875 295.01251221]] [[196.39385986 298.68435669]] [[191.13426208 304.277771 ]] [[187.0642395 300.06982422]] [[182.68539429 301.26403809]] [[180.1444397 301.7722168 ]] [[177.52732849 299.50546265]] [[176. 298.0315…	True	False	False		True
Rep1	W1	F3	11721	17.0	3BB	3.0	14.0	2.556793642993873	False	('Rep1', 'W1', 'F3', 2303)	('Rep1', 'W1', 'F3', 11720)	[]	[('Rep1', 'W1', 'F3', 6571), ('Rep1', 'W1', 'F3', 6574)]	[[ 41098.] [ 30206.] [ 24282.] [ 25494.] [ 27732.] [ 26783.] [ 26435.] [ 27740.] [ 31209.] [ 27787.] [ 35717.] [ 39380.] [ 60480.] [ 32123.] [ 33696.] [ 53091.] [ 48163.] [ 44136.] [ 52531.] [ 57451.] [ 43494.] [ 46400.] [ 52316.] [ 53169.] [ 53487.] [ 54906.] [ 54114.] [ 65488.] [ 67470.] [ 65214.] [ 67934.] [ 73762.] [ 79087.] [ 72954.] [ 74973.] [ 76010.] [ 79858.] [ 86389.] [ 81324.] [ 86123.…	[[ 3107.] [ 7031.] [ 8360.] [ 8714.] [ 9481.] [11246.] [12252.] [12992.] [17547.] [17602.] [24865.] [23303.] [29229.] [12878.] [10445.] [10669.] [ 9302.] [ 7302.] [ 7901.] [ 9796.] [ 6313.] [ 4976.] [ 6480.] [ 7238.] [ 7406.] [ 7698.] [ 8252.] [ 8447.] [ 9701.] [ 8556.] [ 8061.] [ 7506.] [ 8439.] [ 9787.] [ 8984.] [ 8470.] [ 9098.] [ 8119.] [ 9435.] [ 7914.] [ 8390.] [ 6944.] [ 8595.] [ 5569.] [ …	[[291108.] [354293.] [356802.] [349183.] [356244.] [367647.] [368895.] [363788.] [371514.] [344978.] [428757.] [415044.] [577241.] [403226.] [357097.] [438238.] [393670.] [362056.] [381165.] [381132.] [267634.] [349541.] [347225.] [386826.] [392935.] [392485.] [411505.] [412380.] [419999.] [401689.] [403425.] [402511.] [402376.] [417702.] [404301.] [413246.] [404285.] [401677.] [415414.] [417302.…	[[ 55.] [150.] [168.] [177.] [169.] [166.] [190.] [192.] [193.] [171.] [207.] [205.] [301.] [204.] [180.] [210.] [180.] [168.] [179.] [171.] [117.] [161.] [183.] [190.] [198.] [205.] [208.] [187.] [219.] [224.] [214.] [222.] [241.] [231.] [216.] [226.] [227.] [218.] [233.] [239.] [223.] [183.] [209.] [162.] [154.] [159.] [272.] [274.] [273.] [242.] [257.] [239.] [266.] [295.] [280.] [275.] [289.]]	[[126.] [127.] [128.] [129.] [130.] [131.] [132.] [133.] [134.] [135.] [136.] [137.] [138.] [139.] [140.] [141.] [142.] [143.] [144.] [145.] [146.] [147.] [148.] [149.] [150.] [151.] [152.] [153.] [154.] [155.] [156.] [157.] [158.] [159.] [160.] [161.] [162.] [163.] [164.] [165.] [166.] [167.] [168.] [169.] [170.] [171.] [172.] [173.] [174.] [175.] [176.] [177.] [178.] [179.] [180.] [181.] [182.]]	[[[197.49002075 315.53991699]] [[206.80667114 319.70666504]] [[208.51785278 314.17260742]] [[206.66384888 320.04803467]] [[211.61242676 319.57693481]] [[212.22891235 320.27709961]] [[209.60527039 325.77368164]] [[208.55207825 328.99478149]] [[206.78497314 331.97149658]] [[205.71099854 328.5838623 ]] [[206.30192566 328.40338135]] [[203.50488281 329.70974731]] [[205.0249176 330.50997925]] [[194.975…	True	False	False		True
Rep1	W1	F3	11819	24.0	4BAB	4.0	12.25	2.4265888718565516	True	('Rep1', 'W1', 'F3', 11709)	('Rep1', 'W1', 'F3', 5457)	[('Rep1', 'W1', 'F3', 11830), ('Rep1', 'W1', 'F3', 11829)]	[('Rep1', 'W1', 'F3', 6001), ('Rep1', 'W1', 'F3', 5997)]	[[ 18490.] [ 18651.] [ 20578.] [ 18718.] [ 20772.] [ 22154.] [ 18994.] [ 20976.] [ 27549.] [ 33985.] [ 39172.] [ 48705.] [ 63587.] [ 73090.] [ 75748.] [ 93265.] [ 90628.] [103969.] [102746.] [ 92985.] [122810.] [125297.] [154070.] [137630.] [154775.] [167370.] [143904.] [180456.] [189806.] [206081.] [207450.] [224115.] [205786.] [232464.] [230250.] [221343.] [233969.] [234703.] [228536.] [232850.…	[[ 8120.] [ 5535.] [ 6543.] [ 7877.] [ 8443.] [11367.] [12245.] [15668.] [17370.] [18759.] [18977.] [15739.] [ 9980.] [ 7758.] [ 6337.] [ 8068.] [ 5600.] [ 7971.] [ 6672.] [ 4085.] [ 7674.] [ 6111.] [ 8693.] [ 6442.] [ 7276.] [ 6900.] [ 4223.] [ 6161.] [ 7193.] [ 6319.] [ 5751.] [ 7338.] [ 8901.] [ 8627.] [ 7200.] [ 6706.] [ 7697.] [ 8060.] [ 6721.] [ 6321.] [ 9427.] [11484.] [ 6787.] [ 7601.] [1…	[[218038.] [225034.] [226046.] [237973.] [231279.] [239098.] [246607.] [251502.] [264415.] [275879.] [268205.] [267572.] [284770.] [292292.] [283843.] [315533.] [311297.] [306969.] [304241.] [252937.] [311362.] [287986.] [325776.] [293157.] [313487.] [307342.] [252978.] [304258.] [291705.] [334489.] [321743.] [343361.] [311227.] [351134.] [345120.] [331830.] [346483.] [354769.] [358948.] [347050.…	[[ 79.] [104.] [109.] [118.] [115.] [120.] [119.] [119.] [124.] [134.] [130.] [128.] [137.] [139.] [128.] [151.] [142.] [151.] [143.] [110.] [147.] [133.] [150.] [136.] [130.] [127.] [109.] [140.] [140.] [158.] [145.] [161.] [147.] [160.] [160.] [154.] [169.] [170.] [161.] [152.] [178.] [187.] [154.] [184.] [199.] [157.] [164.] [170.] [134.] [121.]]	[[123.] [124.] [125.] [126.] [127.] [128.] [129.] [130.] [131.] [132.] [133.] [134.] [135.] [136.] [137.] [138.] [139.] [140.] [141.] [142.] [143.] [144.] [145.] [146.] [147.] [148.] [149.] [150.] [151.] [152.] [153.] [154.] [155.] [156.] [157.] [158.] [159.] [160.] [161.] [162.] [163.] [164.] [165.] [166.] [167.] [168.] [169.] [170.] [171.] [172.]]	[[[277.74188232 272.27783203]] [[290.18267822 270.59616089]] [[286.98623657 267.95870972]] [[288.73727417 265.67797852]] [[287.45651245 266.43911743]] [[290.0916748 263.19168091]] [[290.57562256 264.18066406]] [[291.61764526 262.97900391]] [[290.54031372 258.85482788]] [[290.45523071 255.45523071]] [[289.78460693 255.49230957]] [[290.296875 253.4609375 ]] [[289.65328979 254.10583496]] [[289.52157…		False	False		True
Rep1	W1	F3	11829	24.0	5BABB	5.0	0.0		False	('Rep1', 'W1', 'F3', 11819)	('Rep1', 'W1', 'F3', 11830)	[]	[('Rep1', 'W1', 'F3', 11843), ('Rep1', 'W1', 'F3', 11844)]	[[44471.]]	[[2846.]]	[[189851.]]	[[60.]]	[[173.]]	[[[294.69500732 257.57696533]]]		False	False		False
Rep1	W1	F3	11830	24.0	5BABA	5.0	0.0		False	('Rep1', 'W1', 'F3', 11819)	('Rep1', 'W1', 'F3', 11829)	[]	[('Rep1', 'W1', 'F3', 11843), ('Rep1', 'W1', 'F3', 11844)]	[[30498.]]	[[2094.]]	[[203128.]]	[[62.]]	[[173.]]	[[[305.08215332 248.36485291]]]		False	False		False
Rep1	W1	F3	11843	24.0	5BAAA	5.0	1.75	0.5907308223911535	False	('Rep1', 'W1', 'F3', 5457)	('Rep1', 'W1', 'F3', 11844)	[]	[('Rep1', 'W1', 'F3', 11830), ('Rep1', 'W1', 'F3', 11829)]	[[25740.] [14816.] [19367.] [19152.] [19197.] [13155.] [15680.] [17132.]]	[[4552.] [8674.] [8622.] [8111.] [8264.] [7457.] [5688.] [5912.]]	[[225535.] [221218.] [206938.] [202656.] [218077.] [198741.] [210826.] [208708.]]	[[ 73.] [101.] [109.] [103.] [109.] [ 96.] [108.] [105.]]	[[175.] [176.] [177.] [178.] [179.] [180.] [181.] [182.]]	[[[286.9354248 259.07336426]] [[290.88723755 259.84552002]] [[291.38528442 261.07086182]] [[293.16009521 262.68850708]] [[291.76306152 261.06680298]] [[288.95928955 263.02783203]] [[294.58334351 259.32406616]] [[295.18569946 260.06188965]]]		False	False		True
Rep1	W1	F3	11844	24.0	5BAAB	5.0	1.75		False	('Rep1', 'W1', 'F3', 5457)	('Rep1', 'W1', 'F3', 11843)	[]	[('Rep1', 'W1', 'F3', 11830), ('Rep1', 'W1', 'F3', 11829)]	[[24409.] [11777.] [15979.] [16915.] [17629.] [15730.] [21260.] [23249.]]	[[3675.] [3698.] [4253.] [4444.] [4686.] [6029.] [6893.] [6808.]]	[[226775.] [210876.] [206025.] [208204.] [212076.] [212302.] [211711.] [216060.]]	[[ 76.] [ 98.] [ 97.] [100.] [107.] [102.] [106.] [103.]]	[[175.] [176.] [177.] [178.] [179.] [180.] [181.] [182.]]	[[[296.28884888 273.08068848]] [[295.13265991 272.15307617]] [[294.21243286 274.54818726]] [[296.91000366 275.45999146]] [[295.19158936 274.73364258]] [[295.28430176 276.04901123]] [[295.01385498 273.39553833]] [[295.24133301 274.01675415]]]		False	False		True
Rep1	W1	F3	11857	24.0	4ABB	4.0	14.25	3.010937338020075	False	('Rep1', 'W1', 'F3', 2170)	('Rep1', 'W1', 'F3', 11858)	[]	[('Rep1', 'W1', 'F3', 11883), ('Rep1', 'W1', 'F3', 11884)]	[[ 48539.] [ 21364.] [ 20156.] [ 18131.] [ 26862.] [ 18994.] [ 23870.] [ 22850.] [ 28452.] [ 26517.] [ 28440.] [ 30326.] [ 37606.] [ 42831.] [ 39585.] [ 43152.] [ 43888.] [ 53940.] [ 52687.] [ 56326.] [ 61665.] [ 60655.] [ 65896.] [ 78860.] [ 75195.] [ 70754.] [ 89772.] [ 91808.] [ 97609.] [100378.] [ 93209.] [105883.] [108593.] [108870.] [107150.] [109127.] [108844.] [118919.] [129891.] [146090.…	[[ 2846.] [ 4374.] [ 4836.] [ 5067.] [ 6243.] [ 6887.] [ 7181.] [ 8362.] [ 7961.] [ 9197.] [ 9487.] [ 7731.] [10064.] [ 9163.] [ 7683.] [ 6803.] [ 6616.] [ 6021.] [ 5653.] [ 5276.] [ 4400.] [ 5744.] [ 5390.] [ 5973.] [ 5866.] [ 6112.] [ 5758.] [ 5804.] [ 5873.] [ 6220.] [ 5185.] [ 5612.] [ 6080.] [ 6363.] [ 5547.] [ 7431.] [ 6710.] [ 5755.] [ 6506.] [ 7218.] [ 7849.] [ 7143.] [ 8774.] [ 8121.] [ …	[[253778.] [274505.] [246021.] [260940.] [265714.] [269542.] [287872.] [291031.] [291272.] [297700.] [269281.] [272454.] [278650.] [293483.] [281320.] [285065.] [277248.] [282700.] [290082.] [281965.] [280553.] [276759.] [273169.] [290906.] [276416.] [278941.] [297231.] [294823.] [307000.] [301706.] [279480.] [281227.] [295870.] [297399.] [283656.] [294735.] [276156.] [277110.] [284673.] [315294.…	[[ 66.] [116.] [103.] [118.] [119.] [122.] [132.] [137.] [141.] [143.] [135.] [139.] [143.] [158.] [144.] [154.] [151.] [152.] [156.] [146.] [151.] [165.] [158.] [164.] [158.] [165.] [176.] [163.] [178.] [177.] [167.] [171.] [192.] [191.] [185.] [193.] [184.] [190.] [189.] [214.] [195.] [195.] [221.] [216.] [208.] [212.] [203.] [167.] [170.] [198.] [221.] [230.] [233.] [284.] [242.] [227.] [174.]…	[[125.] [126.] [127.] [128.] [129.] [130.] [131.] [132.] [133.] [134.] [135.] [136.] [137.] [138.] [139.] [140.] [141.] [142.] [143.] [144.] [145.] [146.] [147.] [148.] [149.] [150.] [151.] [152.] [153.] [154.] [155.] [156.] [157.] [158.] [159.] [160.] [161.] [162.] [163.] [164.] [165.] [166.] [167.] [168.] [169.] [170.] [171.] [172.] [173.] [174.] [175.] [176.] [177.] [178.] [179.] [180.] [181.]…	[[[305.41952515 301.05551147]] [[291.98275757 315.63793945]] [[287.86248779 314.33602905]] [[291.79660034 309.43218994]] [[295.42437744 305.53359985]] [[295.58197021 305.1557312 ]] [[292.28030396 309.13635254]] [[290.5145874 306.99633789]] [[288.07446289 307.70568848]] [[288.67483521 309.98950195]] [[291.722229 311.41851807]] [[292.83093262 309.95324707]] [[292.56292725 307.63287354]] [[291.66455…		False	False		True
Rep1	W1	F3	11858	24.0	4ABA	4.0	13.75	2.4032069641242213	True	('Rep1', 'W1', 'F3', 2170)	('Rep1', 'W1', 'F3', 11857)	[('Rep1', 'W1', 'F3', 10940), ('Rep1', 'W1', 'F3', 11864)]	[('Rep1', 'W1', 'F3', 11883), ('Rep1', 'W1', 'F3', 11884)]	[[ 36568.] [ 26361.] [ 21470.] [ 22323.] [ 19066.] [ 18056.] [ 21016.] [ 20389.] [ 37861.] [ 26777.] [ 31762.] [ 41845.] [ 49181.] [ 58752.] [ 59503.] [ 73471.] [ 72785.] [ 73062.] [ 79941.] [ 87004.] [104020.] [108893.] [104902.] [115395.] [117897.] [115521.] [130302.] [129370.] [145295.] [152146.] [152999.] [182477.] [173258.] [168002.] [175321.] [194200.] [189237.] [216429.] [217898.] [222851.…	[[ 2687.] [ 3941.] [ 4841.] [ 5628.] [ 5875.] [ 6174.] [ 8103.] [ 8984.] [13333.] [12289.] [12814.] [12577.] [11430.] [11323.] [ 7891.] [ 7806.] [ 7316.] [ 6192.] [ 6248.] [ 7736.] [ 6595.] [ 7747.] [ 5411.] [ 5358.] [ 6046.] [ 6077.] [ 6424.] [ 5535.] [ 6222.] [ 6257.] [ 5097.] [ 5460.] [ 6998.] [ 6251.] [ 6178.] [ 7245.] [ 6784.] [ 7293.] [ 6705.] [ 7648.] [ 7649.] [ 7849.] [ 7897.] [ 7240.] [ …	[[252411.] [260878.] [258296.] [270141.] [270207.] [270279.] [286661.] [303021.] [476166.] [289673.] [297422.] [293690.] [289557.] [314811.] [320753.] [300398.] [302138.] [310364.] [296603.] [300106.] [327501.] [320419.] [306977.] [312667.] [309474.] [313524.] [296442.] [310003.] [331692.] [319963.] [308372.] [322443.] [326076.] [320058.] [326529.] [362533.] [337773.] [345055.] [347416.] [349028.…	[[ 55.] [ 84.] [100.] [119.] [123.] [123.] [129.] [144.] [182.] [149.] [155.] [155.] [141.] [159.] [158.] [158.] [161.] [160.] [155.] [170.] [171.] [175.] [165.] [160.] [161.] [158.] [153.] [149.] [163.] [156.] [154.] [164.] [173.] [172.] [182.] [217.] [186.] [199.] [187.] [188.] [190.] [207.] [197.] [199.] [222.] [209.] [204.] [232.] [233.] [248.] [238.] [242.] [252.] [258.] [ 94.] [127.]]	[[125.] [126.] [127.] [128.] [129.] [130.] [131.] [132.] [133.] [134.] [135.] [136.] [137.] [138.] [139.] [140.] [141.] [142.] [143.] [144.] [145.] [146.] [147.] [148.] [149.] [150.] [151.] [152.] [153.] [154.] [155.] [156.] [157.] [158.] [159.] [160.] [161.] [162.] [163.] [164.] [165.] [166.] [167.] [168.] [169.] [170.] [171.] [172.] [173.] [174.] [175.] [176.] [177.] [178.] [179.] [180.]]	[[[287.39468384 299.12338257]] [[288.50430298 296.50610352]] [[287.52334595 295.86129761]] [[291.86135864 294.88656616]] [[289.83334351 293.8821106 ]] [[294.03659058 292.50811768]] [[292.43798828 292.45349121]] [[295.527771 292.1875 ]] [[295.65933228 294.63735962]] [[293.08389282 298.15100098]] [[296.99676514 300.8999939 ]] [[294.7387085 298.79031372]] [[292.21630859 295.93261719]] [[289.41824341…		False	False		True
Rep1	W1	F3	11864	24.0	5ABAB	5.0	0.25		False	('Rep1', 'W1', 'F3', 11858)	('Rep1', 'W1', 'F3', 10940)	[]	[]	[[19363.] [14277.]]	[[2498.] [3496.]]	[[181943.] [190377.]]	[[67.] [80.]]	[[181.] [182.]]	[[[285.93875122 314.59927368]] [[280.70001221 315.98748779]]]		False	False		True
Rep1	W1	F3	11883	24.0	4AAA	4.0	12.75	2.203636561610996	True	('Rep1', 'W1', 'F3', 2174)	('Rep1', 'W1', 'F3', 11884)	[('Rep1', 'W1', 'F3', 11888), ('Rep1', 'W1', 'F3', 11889)]	[('Rep1', 'W1', 'F3', 11858), ('Rep1', 'W1', 'F3', 11857)]	[[ 20833.] [ 17235.] [ 17710.] [ 35105.] [ 16898.] [ 18565.] [ 20145.] [ 18993.] [ 24985.] [ 24668.] [ 24507.] [ 32887.] [ 27796.] [ 39161.] [ 49726.] [ 60297.] [ 68678.] [ 75803.] [ 97039.] [ 97403.] [102505.] [102807.] [122382.] [135991.] [133002.] [150268.] [158306.] [171310.] [173495.] [167528.] [185765.] [192470.] [180815.] [202760.] [224457.] [216932.] [242407.] [241319.] [272373.] [259459.…	[[ 2488.] [ 3825.] [ 4862.] [ 5286.] [ 5077.] [ 7263.] [ 7757.] [ 9005.] [ 9506.] [ 9569.] [ 8362.] [ 7269.] [ 5235.] [ 4994.] [ 5322.] [ 4957.] [ 4391.] [ 4348.] [ 6362.] [ 5400.] [ 5942.] [ 4469.] [ 5654.] [ 6203.] [ 4743.] [ 5725.] [ 6708.] [ 5951.] [ 5759.] [ 4852.] [ 5985.] [ 7023.] [ 6217.] [ 6668.] [ 7843.] [ 7414.] [ 7655.] [ 7729.] [11420.] [ 8704.] [ 9078.] [ 7349.] [ 9097.] [ 8044.] [ …	[[191977.] [198567.] [205884.] [202715.] [181620.] [190596.] [194440.] [192806.] [200927.] [192412.] [190167.] [200458.] [169069.] [172826.] [180372.] [180015.] [191302.] [193557.] [212236.] [224673.] [206879.] [194506.] [233018.] [236790.] [231101.] [235338.] [254893.] [250097.] [257784.] [247696.] [264009.] [264975.] [262886.] [290010.] [292948.] [274686.] [301468.] [283432.] [333528.] [311984.…	[[ 66.] [ 99.] [124.] [119.] [119.] [120.] [125.] [125.] [134.] [125.] [130.] [141.] [128.] [133.] [131.] [132.] [137.] [139.] [151.] [160.] [142.] [131.] [153.] [158.] [150.] [155.] [163.] [161.] [168.] [159.] [174.] [173.] [167.] [184.] [192.] [173.] [193.] [189.] [227.] [197.] [191.] [196.] [199.] [178.] [203.] [186.] [206.] [211.] [241.] [249.] [236.] [108.]]	[[120.] [121.] [122.] [123.] [124.] [125.] [126.] [127.] [128.] [129.] [130.] [131.] [132.] [133.] [134.] [135.] [136.] [137.] [138.] [139.] [140.] [141.] [142.] [143.] [144.] [145.] [146.] [147.] [148.] [149.] [150.] [151.] [152.] [153.] [154.] [155.] [156.] [157.] [158.] [159.] [160.] [161.] [162.] [163.] [164.] [165.] [166.] [167.] [168.] [169.] [170.] [171.]]	[[[249.69534302 326.38061523]] [[253.92424011 327.79293823]] [[255.04032898 326.49194336]] [[248.41596985 320.18908691]] [[247.8949585 322.48318481]] [[248.4916687 322.0333252 ]] [[250.56399536 322.43600464]] [[252.86799622 320.32400513]] [[252.52984619 320.41790771]] [[252.69999695 322.71600342]] [[247.44615173 320.90768433]] [[244.52836609 323.37234497]] [[240.37400818 324.59448242]] [[240.6439…		False	False		True
Rep1	W1	F3	11884	24.0	4AAB	4.0	11.75	2.0115583638719627	True	('Rep1', 'W1', 'F3', 2174)	('Rep1', 'W1', 'F3', 11883)	[('Rep1', 'W1', 'F3', 11905), ('Rep1', 'W1', 'F3', 11906)]	[('Rep1', 'W1', 'F3', 11858), ('Rep1', 'W1', 'F3', 11857)]	[[ 22321.] [ 18322.] [ 21264.] [ 18800.] [ 24729.] [ 29322.] [ 22804.] [ 29751.] [ 27065.] [ 28689.] [ 23488.] [ 31224.] [ 36758.] [ 53117.] [ 47122.] [ 57199.] [ 60638.] [ 69854.] [ 89010.] [ 68730.] [ 68491.] [ 93812.] [ 92029.] [101949.] [113723.] [115899.] [117967.] [119935.] [134599.] [120925.] [110967.] [134381.] [130921.] [146811.] [151921.] [121304.] [116491.] [132602.] [111840.] [156917.…	[[ 2191.] [ 3971.] [ 5275.] [ 5107.] [ 7114.] [ 6838.] [ 6193.] [ 9251.] [10006.] [ 9797.] [ 7490.] [ 7025.] [ 7091.] [ 7632.] [ 5273.] [ 4803.] [ 6066.] [ 5256.] [ 7011.] [ 4893.] [ 5291.] [ 9371.] [ 6542.] [ 6626.] [ 6071.] [ 7006.] [ 5401.] [ 5742.] [ 5662.] [ 5962.] [ 7540.] [ 7146.] [ 6422.] [ 6951.] [ 7218.] [ 6688.] [ 4540.] [ 6757.] [ 5473.] [ 8144.] [ 8870.] [10671.] [ 9190.] [10865.] [ …	[[167686.] [162934.] [175741.] [157480.] [183758.] [181240.] [152631.] [188065.] [185486.] [196885.] [187647.] [204354.] [210514.] [230414.] [200899.] [209419.] [216649.] [220361.] [256282.] [211975.] [204243.] [258333.] [243714.] [247884.] [244281.] [247689.] [247726.] [241782.] [246033.] [234803.] [238549.] [247305.] [259873.] [268690.] [280337.] [215237.] [184552.] [205335.] [187178.] [259021.…	[[ 53.] [113.] [118.] [117.] [130.] [115.] [113.] [137.] [122.] [140.] [131.] [142.] [144.] [186.] [136.] [139.] [151.] [155.] [177.] [140.] [132.] [176.] [164.] [161.] [155.] [162.] [164.] [161.] [168.] [166.] [168.] [164.] [169.] [184.] [200.] [146.] [136.] [145.] [141.] [187.] [181.] [240.] [197.] [239.] [204.] [161.] [108.] [ 97.]]	[[120.] [121.] [122.] [123.] [124.] [125.] [126.] [127.] [128.] [129.] [130.] [131.] [132.] [133.] [134.] [135.] [136.] [137.] [138.] [139.] [140.] [141.] [142.] [143.] [144.] [145.] [146.] [147.] [148.] [149.] [150.] [151.] [152.] [153.] [154.] [155.] [156.] [157.] [158.] [159.] [160.] [161.] [162.] [163.] [164.] [165.] [166.] [167.]]	[[[259.49133301 340.96188354]] [[262.53540039 341.40264893]] [[261.61865234 340.72033691]] [[260.3888855 335.54272461]] [[259.03076172 337.60769653]] [[259.65652466 336.43041992]] [[260.59735107 335.39379883]] [[265.86676025 332.15756226]] [[266.22952271 328.16394043]] [[266.71429443 331.15713501]] [[264.80532837 327.92749023]] [[267.23944092 327.82394409]] [[267.784729 326.35415649]] [[267.65383…		False	False		True
Rep1	W1	F3	11888	24.0	5AAAA	5.0	2.5		False	('Rep1', 'W1', 'F3', 11883)	('Rep1', 'W1', 'F3', 11889)	[]	[('Rep1', 'W1', 'F3', 11905), ('Rep1', 'W1', 'F3', 11906)]	[[72642.] [13960.] [15374.] [22532.] [20264.] [19826.] [21741.] [17532.] [19040.] [22930.] [22984.]]	[[ 3378.] [ 4276.] [ 5250.] [ 8207.] [ 7617.] [ 8941.] [10121.] [13878.] [15400.] [17941.] [22774.]]	[[168230.] [182980.] [175650.] [189282.] [179429.] [188420.] [189942.] [189517.] [183838.] [213633.] [235707.]]	[[ 79.] [ 95.] [105.] [125.] [122.] [120.] [118.] [118.] [112.] [138.] [157.]]	[[172.] [173.] [174.] [175.] [176.] [177.] [178.] [179.] [180.] [181.] [182.]]	[[[241.04824829 343.61782837]] [[241.52105713 343.36315918]] [[243.65237427 343.2333374 ]] [[243.2440033 340.45199585]] [[241.95901489 340.61474609]] [[242.8500061 340.125 ]] [[241.33898926 341.64407349]] [[243.51695251 340.47457886]] [[245.64929199 334.36895752]] [[248.13664246 334.44665527]] [[243.13406372 338.01004028]]]		False	False		True
Rep1	W1	F3	11889	24.0	5AAAB	5.0	2.5		False	('Rep1', 'W1', 'F3', 11883)	('Rep1', 'W1', 'F3', 11888)	[]	[('Rep1', 'W1', 'F3', 11905), ('Rep1', 'W1', 'F3', 11906)]	[[60982.] [18914.] [14112.] [14971.] [18196.] [23112.] [17670.] [21756.] [21892.] [15292.] [17200.]]	[[ 2425.] [ 4179.] [ 5356.] [ 6419.] [ 8069.] [ 8753.] [10322.] [11936.] [13666.] [12301.] [16761.]]	[[136809.] [188191.] [183503.] [182870.] [190105.] [199376.] [198514.] [206557.] [197480.] [154402.] [202556.]]	[[ 56.] [102.] [115.] [125.] [132.] [139.] [140.] [142.] [132.] [103.] [122.]]	[[172.] [173.] [174.] [175.] [176.] [177.] [178.] [179.] [180.] [181.] [182.]]	[[[250.94494629 344.47155762]] [[251.69607544 352.03921509]] [[250.04782104 353.21304321]] [[249.08399963 354.25201416]] [[246.14393616 354.49243164]] [[246.7374115 354.32012939]] [[243.81428528 356.21429443]] [[244.70422363 355.10562134]] [[244.90908813 346.03030396]] [[242.40814209 345.03134155]] [[243.00819397 350.42623901]]]		False	False		True
Rep1	W1	F3	11905	24.0	5AABA	5.0	3.5	3.3188244693342037	False	('Rep1', 'W1', 'F3', 11884)	('Rep1', 'W1', 'F3', 11906)	[]	[('Rep1', 'W1', 'F3', 11888), ('Rep1', 'W1', 'F3', 11889)]	[[11715.] [13821.] [12349.] [10362.] [15886.] [13381.] [13189.] [10341.] [20275.] [12642.] [17044.] [20604.] [23407.] [25339.] [27739.]]	[[ 3037.] [ 4309.] [ 4415.] [ 5529.] [ 5526.] [ 6525.] [ 6281.] [ 6401.] [10741.] [ 8305.] [ 9343.] [10981.] [11241.] [ 9418.] [ 9250.]]	[[121231.] [143556.] [127827.] [129480.] [132182.] [133301.] [130844.] [139395.] [172033.] [150796.] [159996.] [174280.] [177905.] [135237.] [148984.]]	[[ 62.] [ 98.] [ 89.] [ 94.] [ 95.] [101.] [ 97.] [ 96.] [149.] [104.] [111.] [122.] [131.] [103.] [103.]]	[[168.] [169.] [170.] [171.] [172.] [173.] [174.] [175.] [176.] [177.] [178.] [179.] [180.] [181.] [182.]]	[[[262.02978516 321.70281982]] [[267.7755127 324.75509644]] [[268.64605713 326.99438477]] [[269.28723145 327.59573364]] [[269.03683472 328.77368164]] [[269.06436157 326.69802856]] [[268.73712158 328.00515747]] [[265.46875 326.94790649]] [[266.31613159 330.04211426]] [[266.60577393 327.38461304]] [[266.27478027 329.88739014]] [[267.54098511 334.36886597]] [[264.75192261 335.12594604]] [[267.725494…		False	False		True
Rep1	W1	F3	11906	24.0	5AABB	5.0	3.5		False	('Rep1', 'W1', 'F3', 11884)	('Rep1', 'W1', 'F3', 11905)	[]	[('Rep1', 'W1', 'F3', 11888), ('Rep1', 'W1', 'F3', 11889)]	[[13486.] [11051.] [16521.] [ 8338.] [12534.] [ 9928.] [11841.] [12235.] [10274.] [ 9744.] [10101.] [12646.] [13533.] [19090.] [15095.]]	[[ 2838.] [ 3353.] [ 4115.] [ 3651.] [ 4663.] [ 4081.] [ 5194.] [ 6069.] [ 6112.] [ 8548.] [ 9699.] [10602.] [14394.] [13923.] [15622.]]	[[121644.] [134093.] [141448.] [130376.] [126499.] [125572.] [141560.] [126134.] [122257.] [146846.] [150053.] [151876.] [166576.] [162378.] [162369.]]	[[ 61.] [ 78.] [ 88.] [ 83.] [ 80.] [ 79.] [ 93.] [ 83.] [ 82.] [ 97.] [105.] [104.] [118.] [114.] [117.]]	[[168.] [169.] [170.] [171.] [172.] [173.] [174.] [175.] [176.] [177.] [178.] [179.] [180.] [181.] [182.]]	[[[277.14727783 321.19274902]] [[274.82052612 314.92306519]] [[275.95455933 315.1022644 ]] [[275.8614502 317.48794556]] [[276.2749939 319.61248779]] [[277.61392212 319.39874268]] [[277.03762817 321.19891357]] [[273.6807251 321.59637451]] [[275.34701538 322.88809204]] [[275.89175415 323.82989502]] [[276.9666748 329.83334351]] [[278.38461304 332.89422607]] [[279.10168457 334.37289429]] [[280.035095…		False	False		True
Rep1	W1	F3	11916	13.0	4BAA	4.0	10.75	2.4609183810779798	True	('Rep1', 'W1', 'F3', 11247)	('Rep1', 'W1', 'F3', 11917)	[('Rep1', 'W1', 'F3', 10267), ('Rep1', 'W1', 'F3', 10271)]	[('Rep1', 'W1', 'F3', 6956), ('Rep1', 'W1', 'F3', 11941)]	[[ 61230.] [ 21147.] [ 24403.] [ 20651.] [ 21760.] [ 21698.] [ 22821.] [ 27325.] [ 24224.] [ 23787.] [ 27338.] [ 26603.] [ 28802.] [ 33712.] [ 31315.] [ 38941.] [ 36030.] [ 41044.] [ 43222.] [ 50818.] [ 54725.] [ 62690.] [ 73107.] [ 83290.] [ 80851.] [ 96366.] [111036.] [121307.] [119495.] [117370.] [149294.] [135313.] [137584.] [139304.] [172646.] [182732.] [188950.] [199424.] [199147.] [202995.…	[[ 4836.] [ 4376.] [ 6480.] [ 7213.] [ 8228.] [ 8463.] [ 9695.] [11543.] [11480.] [13669.] [15053.] [11759.] [10807.] [ 7933.] [ 7975.] [ 8406.] [ 6899.] [ 7368.] [ 8249.] [ 8696.] [ 6935.] [ 7545.] [ 6767.] [ 7843.] [ 7942.] [ 8133.] [ 7334.] [ 8459.] [ 8607.] [ 8506.] [20302.] [ 9474.] [ 9519.] [15225.] [12577.] [13010.] [12025.] [12636.] [11894.] [12684.] [12286.] [ 8397.] [ 7118.] [ 3039.]]	[[289680.] [189862.] [278566.] [279897.] [275021.] [269972.] [284072.] [297312.] [296133.] [284217.] [318963.] [308097.] [316785.] [324455.] [326137.] [335363.] [335182.] [331373.] [337570.] [347137.] [368053.] [376201.] [381779.] [388013.] [376805.] [394351.] [412786.] [423824.] [416119.] [416284.] [466532.] [435290.] [436448.] [486807.] [493244.] [502953.] [502598.] [504991.] [496142.] [487789.…	[[100.] [ 87.] [157.] [143.] [154.] [173.] [169.] [181.] [180.] [190.] [191.] [179.] [191.] [174.] [185.] [199.] [202.] [205.] [214.] [212.] [204.] [217.] [217.] [219.] [208.] [218.] [219.] [226.] [235.] [228.] [263.] [228.] [229.] [286.] [303.] [305.] [305.] [306.] [315.] [252.] [302.] [234.] [186.] [ 88.]]	[[132.] [133.] [134.] [135.] [136.] [137.] [138.] [139.] [140.] [141.] [142.] [143.] [144.] [145.] [146.] [147.] [148.] [149.] [150.] [151.] [152.] [153.] [154.] [155.] [156.] [157.] [158.] [159.] [160.] [161.] [162.] [163.] [164.] [165.] [166.] [167.] [168.] [169.] [170.] [171.] [172.] [173.] [174.] [175.]]	[[[269.70077515 190.34967041]] [[269.16293335 186.47622681]] [[268.51272583 185.54458618]] [[264.68881226 186.31118774]] [[265.13635254 182.81169128]] [[267.49423218 180.48843384]] [[269.68344116 177.82543945]] [[269.38949585 175.67678833]] [[261.4944458 182.17222595]] [[257.46316528 180.25262451]] [[254.65707397 180.70419312]] [[255.34916687 178.53910828]] [[255.11256409 177.58377075]] [[255.287…		False	False		True
Rep1	W1	F3	11917	13.0	4BAB	4.0	12.5	1.9508030133693706	False	('Rep1', 'W1', 'F3', 11247)	('Rep1', 'W1', 'F3', 11916)	[]	[('Rep1', 'W1', 'F3', 6956), ('Rep1', 'W1', 'F3', 11941)]	[[ 31067.] [ 20754.] [ 21890.] [ 20346.] [ 22966.] [ 23256.] [ 24956.] [ 27415.] [ 24265.] [ 24700.] [ 27720.] [ 30751.] [ 31512.] [ 33543.] [ 36708.] [ 44226.] [ 52845.] [ 52848.] [ 68797.] [ 88805.] [ 86910.] [103534.] [118230.] [129407.] [135336.] [145716.] [160829.] [156611.] [154708.] [155821.] [168609.] [167630.] [155908.] [152765.] [174552.] [162090.] [169413.] [171611.] [184218.] [187956.…	[[ 2552.] [ 3485.] [ 4247.] [ 5927.] [ 7286.] [ 9332.] [10420.] [12065.] [11735.] [10559.] [10869.] [ 7879.] [ 6310.] [ 5190.] [ 5992.] [ 5765.] [ 5398.] [ 5086.] [ 5662.] [ 6172.] [ 7167.] [ 6481.] [ 6721.] [ 5939.] [ 7006.] [ 6814.] [ 7158.] [ 6679.] [ 7587.] [ 7428.] [ 6352.] [ 5840.] [ 7533.] [ 7649.] [ 7431.] [ 7301.] [ 8205.] [ 8754.] [ 8570.] [ 9782.] [ 7398.] [ 5394.] [ 7468.] [ 8514.] [ …	[[201021.] [207745.] [241881.] [271021.] [279545.] [270460.] [282658.] [300836.] [301881.] [304104.] [315651.] [290129.] [295876.] [284572.] [296312.] [299197.] [300119.] [294657.] [301451.] [319595.] [329406.] [330301.] [339894.] [346371.] [362370.] [384633.] [397393.] [390482.] [378506.] [389212.] [395911.] [384527.] [405423.] [416766.] [414213.] [422243.] [425684.] [453174.] [470840.] [494550.…	[[ 61.] [ 66.] [ 77.] [107.] [131.] [143.] [140.] [152.] [139.] [145.] [151.] [147.] [150.] [143.] [153.] [151.] [154.] [154.] [160.] [181.] [175.] [173.] [190.] [178.] [194.] [204.] [195.] [196.] [184.] [188.] [192.] [169.] [207.] [214.] [211.] [212.] [215.] [232.] [245.] [225.] [202.] [149.] [214.] [227.] [221.] [236.] [253.] [257.] [248.] [235.] [138.]]	[[132.] [133.] [134.] [135.] [136.] [137.] [138.] [139.] [140.] [141.] [142.] [143.] [144.] [145.] [146.] [147.] [148.] [149.] [150.] [151.] [152.] [153.] [154.] [155.] [156.] [157.] [158.] [159.] [160.] [161.] [162.] [163.] [164.] [165.] [166.] [167.] [168.] [169.] [170.] [171.] [172.] [173.] [174.] [175.] [176.] [177.] [178.] [179.] [180.] [181.] [182.]]	[[[277.64889526 198.78723145]] [[270.88623047 193.76972961]] [[277.5760498 196.00718689]] [[273.77102661 194.25700378]] [[274.5 191.46183777]] [[279.63986206 186.24824524]] [[277.44287109 186.5785675 ]] [[276.95394897 185.94737244]] [[271.55755615 193.93165588]] [[270.09310913 193.40344238]] [[267.06954956 191.84437561]] [[268.44558716 186.51361084]] [[271.11999512 182.72000122]] [[269.10140991 1…		False	False		True
Rep1	W1	F3	11941	13.0	4BBB	4.0	6.25	2.461486895584409	False	('Rep1', 'W1', 'F3', 11248)	('Rep1', 'W1', 'F3', 6956)	[]	[('Rep1', 'W1', 'F3', 11916), ('Rep1', 'W1', 'F3', 11917)]	[[ 33782.] [ 20483.] [ 16243.] [ 22984.] [ 18108.] [ 16022.] [ 26899.] [ 39751.] [ 25100.] [ 16555.] [ 31817.] [ 36876.] [ 73034.] [ 86301.] [ 67207.] [ 57671.] [ 61103.] [ 72400.] [ 73108.] [ 89848.] [ 91190.] [113194.] [120858.] [111814.] [102259.] [ 83460.]]	[[ 2911.] [ 4739.] [ 5065.] [ 6494.] [ 6392.] [ 6507.] [ 9043.] [ 8537.] [11017.] [ 9388.] [12927.] [10937.] [14314.] [13036.] [ 8107.] [ 7380.] [ 4954.] [ 5128.] [ 4692.] [ 4194.] [ 5317.] [ 5551.] [ 5943.] [ 4790.] [ 3961.] [ 4021.]]	[[235738.] [243449.] [253802.] [247446.] [234943.] [236230.] [322164.] [285859.] [246688.] [205565.] [255051.] [263974.] [363142.] [394816.] [278399.] [268964.] [247376.] [244116.] [243125.] [254212.] [234262.] [281572.] [269558.] [211257.] [195891.] [169787.]]	[[ 69.] [100.] [116.] [122.] [112.] [109.] [154.] [128.] [113.] [100.] [126.] [127.] [186.] [200.] [131.] [137.] [134.] [130.] [121.] [132.] [133.] [137.] [144.] [140.] [113.] [105.]]	[[142.] [143.] [144.] [145.] [146.] [147.] [148.] [149.] [150.] [151.] [152.] [153.] [154.] [155.] [156.] [157.] [158.] [159.] [160.] [161.] [162.] [163.] [164.] [165.] [166.] [167.]]	[[[270.06646729 215.27430725]] [[265.80807495 219.31262207]] [[266.00860596 219.71551514]] [[266.57467651 220.69911194]] [[267.84820557 219.5625 ]] [[268.31652832 218.9954071 ]] [[267.38290405 219.84512329]] [[272.43945312 220.9659729 ]] [[271.54248047 222.38970947]] [[270.82296753 221.76065063]] [[268.41268921 225.59524536]] [[270.26379395 226.81495667]] [[271.74731445 230.15591431]] [[268.15499…		False	False		True
Rep1	W1	F3	11995	13.0	4AAA	4.0	11.25	2.040014416484654	True	('Rep1', 'W1', 'F3', 2985)	('Rep1', 'W1', 'F3', 11996)	[('Rep1', 'W1', 'F3', 12005), ('Rep1', 'W1', 'F3', 9951)]	[('Rep1', 'W1', 'F3', 12024), ('Rep1', 'W1', 'F3', 12025)]	[[ 44050.] [ 22611.] [ 21661.] [ 17352.] [ 14310.] [ 19932.] [ 15711.] [ 26094.] [ 25453.] [ 33892.] [ 40188.] [ 48136.] [ 47012.] [ 59569.] [ 57708.] [ 68410.] [ 71394.] [ 72097.] [ 78911.] [ 67725.] [ 95849.] [ 67778.] [ 60396.] [ 85663.] [116389.] [127169.] [132208.] [141131.] [142911.] [166255.] [165819.] [158881.] [183252.] [200195.] [191190.] [182939.] [202931.] [208940.] [202896.] [215180.…	[[ 2800.] [ 5098.] [ 5415.] [ 6704.] [ 7897.] [ 7098.] [ 8180.] [ 9046.] [12159.] [10225.] [ 8338.] [ 5688.] [ 6472.] [ 6747.] [ 6821.] [ 7166.] [ 6048.] [ 5354.] [ 6662.] [ 4933.] [ 6622.] [ 4025.] [ 6555.] [10030.] [15860.] [17417.] [16769.] [17237.] [17906.] [17489.] [15852.] [17934.] [16408.] [16696.] [16422.] [12776.] [16450.] [18604.] [ 9409.] [15472.] [14807.] [15919.] [16123.] [13809.] [ …	[[215546.] [276377.] [285139.] [294360.] [295383.] [282070.] [276100.] [267954.] [271658.] [267710.] [276702.] [264897.] [272177.] [311138.] [332638.] [350904.] [335164.] [328701.] [351285.] [277941.] [355837.] [237248.] [230568.] [367702.] [421822.] [447647.] [438808.] [442342.] [446331.] [445931.] [449907.] [431274.] [460457.] [461009.] [457635.] [426983.] [445972.] [454602.] [442344.] [439679.…	[[ 60.] [119.] [141.] [136.] [134.] [127.] [128.] [132.] [136.] [130.] [138.] [123.] [126.] [151.] [169.] [176.] [175.] [162.] [169.] [131.] [184.] [101.] [100.] [168.] [209.] [217.] [223.] [235.] [230.] [237.] [245.] [226.] [227.] [240.] [235.] [213.] [228.] [239.] [224.] [227.] [220.] [262.] [252.] [282.] [105.] [ 96.]]	[[127.] [128.] [129.] [130.] [131.] [132.] [133.] [134.] [135.] [136.] [137.] [138.] [139.] [140.] [141.] [142.] [143.] [144.] [145.] [146.] [147.] [148.] [149.] [150.] [151.] [152.] [153.] [154.] [155.] [156.] [157.] [158.] [159.] [160.] [161.] [162.] [163.] [164.] [165.] [166.] [167.] [168.] [169.] [170.] [171.] [172.]]	[[[241.44927979 218.59963989]] [[241.19747925 214.39915466]] [[236.62057495 207.51419067]] [[238.38235474 208.75735474]] [[241.88806152 209.58209229]] [[242.87007141 214.30314636]] [[244.5078125 213.8359375 ]] [[248.85606384 208.05302429]] [[247.74264526 210.97058105]] [[247.63845825 212.76922607]] [[248.32608032 212.28985596]] [[246.73576355 213.10653687]] [[247.76983643 211.30952454]] [[245.526…		False	False		True
Rep1	W1	F3	11996	13.0	4AAB	4.0	13.0	2.0849386511738115	True	('Rep1', 'W1', 'F3', 2985)	('Rep1', 'W1', 'F3', 11995)	[('Rep1', 'W1', 'F3', 12011), ('Rep1', 'W1', 'F3', 12012)]	[('Rep1', 'W1', 'F3', 12024), ('Rep1', 'W1', 'F3', 12025)]	[[ 48075.] [ 16239.] [ 21141.] [ 18812.] [ 17224.] [ 17220.] [ 19011.] [ 23175.] [ 27282.] [ 43101.] [ 53448.] [ 66514.] [ 77781.] [ 63322.] [ 90427.] [ 74760.] [ 93075.] [ 99660.] [103478.] [115687.] [116542.] [124556.] [120442.] [129271.] [139860.] [147404.] [157598.] [158960.] [165833.] [186672.] [174319.] [181953.] [190653.] [198046.] [211058.] [202853.] [213042.] [203660.] [207912.] [214530.…	[[ 3238.] [ 3903.] [ 4473.] [ 4677.] [ 6835.] [ 7074.] [ 8170.] [ 9057.] [ 9863.] [10562.] [ 9183.] [ 8048.] [ 5543.] [ 4054.] [ 5375.] [ 5701.] [ 5769.] [ 4608.] [ 5291.] [ 5100.] [ 5482.] [ 6718.] [ 6162.] [ 6510.] [ 7560.] [ 9585.] [ 7642.] [ 7366.] [ 6824.] [ 6325.] [ 6472.] [ 6118.] [ 7594.] [ 6915.] [ 8142.] [ 8424.] [ 8250.] [ 7743.] [ 8439.] [ 9261.] [ 9712.] [ 8852.] [ 9871.] [10293.] [1…	[[215771.] [196403.] [261285.] [271105.] [266103.] [256426.] [260446.] [261370.] [260065.] [284007.] [289937.] [297189.] [305717.] [217040.] [272864.] [255701.] [296751.] [330966.] [326642.] [352937.] [352373.] [363387.] [354940.] [381221.] [408811.] [458478.] [422771.] [432385.] [446680.] [433463.] [423500.] [431628.] [430245.] [437979.] [489545.] [464176.] [476964.] [477093.] [482172.] [504713.…	[[ 67.] [ 62.] [119.] [126.] [125.] [119.] [123.] [148.] [122.] [137.] [155.] [171.] [147.] [ 97.] [139.] [134.] [144.] [148.] [149.] [165.] [158.] [165.] [164.] [176.] [183.] [227.] [193.] [205.] [206.] [193.] [194.] [201.] [198.] [203.] [226.] [210.] [219.] [220.] [224.] [230.] [240.] [251.] [247.] [268.] [251.] [242.] [278.] [301.] [278.] [289.] [293.] [329.] [151.]]	[[127.] [128.] [129.] [130.] [131.] [132.] [133.] [134.] [135.] [136.] [137.] [138.] [139.] [140.] [141.] [142.] [143.] [144.] [145.] [146.] [147.] [148.] [149.] [150.] [151.] [152.] [153.] [154.] [155.] [156.] [157.] [158.] [159.] [160.] [161.] [162.] [163.] [164.] [165.] [166.] [167.] [168.] [169.] [170.] [171.] [172.] [173.] [174.] [175.] [176.] [177.] [178.] [179.]]	[[[250.15255737 215.84156799]] [[253.75212097 221.47668457]] [[249.13024902 209.73529053]] [[248.48413086 213.5 ]] [[255.147995 219.02799988]] [[256.16387939 219.63446045]] [[257.84146118 218.99594116]] [[265.29052734 217.78378296]] [[260.23770142 219.50819397]] [[260.41970825 218.39781189]] [[261.59033203 215.86773682]] [[261.95028687 214.45906067]] [[262.11904907 214.92176819]] [[260.56185913 2…		False	False		True
Rep1	W1	F3	12005	13.0	5AAAA	5.0	2.25		False	('Rep1', 'W1', 'F3', 11995)	('Rep1', 'W1', 'F3', 9951)	[]	[('Rep1', 'W1', 'F3', 12011), ('Rep1', 'W1', 'F3', 12012)]	[[16320.] [20244.] [18134.] [19858.] [20629.] [26984.] [25381.] [20988.] [20868.] [28462.]]	[[ 2579.] [ 5465.] [ 5979.] [ 5379.] [ 6814.] [ 7513.] [10383.] [12827.] [14368.] [15899.]]	[[187842.] [243886.] [241582.] [250410.] [242015.] [254937.] [261140.] [263278.] [278907.] [282025.]]	[[ 66.] [113.] [120.] [123.] [118.] [134.] [141.] [139.] [145.] [146.]]	[[173.] [174.] [175.] [176.] [177.] [178.] [179.] [180.] [181.] [182.]]	[[[245.51008606 194.62989807]] [[241.83628845 195.11947632]] [[240.30000305 194.2416687 ]] [[238.32926941 193.31300354]] [[239.11863708 191.57627869]] [[235.11193848 189.00746155]] [[231.20213318 184.80496216]] [[233.65107727 186.34892273]] [[232.63102722 182.51379395]] [[231.02055359 182.53424072]]]		False	False		True
Rep1	W1	F3	12011	13.0	5AABA	5.0	0.5		False	('Rep1', 'W1', 'F3', 11996)	('Rep1', 'W1', 'F3', 12012)	[]	[('Rep1', 'W1', 'F3', 12005), ('Rep1', 'W1', 'F3', 9951)]	[[28980.] [25744.] [21120.]]	[[2463.] [4719.] [6463.]]	[[275866.] [305569.] [297742.]]	[[ 67.] [140.] [145.]]	[[180.] [181.] [182.]]	[[[270.05703735 209.53126526]] [[271.79998779 207.73571777]] [[273.20346069 205.18275452]]]		False	False		True
Rep1	W1	F3	12012	13.0	5AABB	5.0	0.5		False	('Rep1', 'W1', 'F3', 11996)	('Rep1', 'W1', 'F3', 12011)	[]	[('Rep1', 'W1', 'F3', 12005), ('Rep1', 'W1', 'F3', 9951)]	[[28096.] [22922.] [19164.]]	[[3971.] [4876.] [5310.]]	[[293872.] [293033.] [286574.]]	[[ 94.] [126.] [129.]]	[[180.] [181.] [182.]]	[[[279.44332886 221.39070129]] [[284.32540894 213.57142639]] [[283.43798828 214.92636108]]]		False	False		True
Rep1	W1	F3	12024	13.0	4ABA	4.0	12.75	4.300129922015823	False	('Rep1', 'W1', 'F3', 2983)	('Rep1', 'W1', 'F3', 12025)	[]	[('Rep1', 'W1', 'F3', 11995), ('Rep1', 'W1', 'F3', 11996)]	[[ 24160.] [ 28833.] [ 32332.] [ 48662.] [ 43948.] [ 81991.] [ 82612.] [ 72803.] [ 44204.] [ 29736.] [ 23413.] [ 26525.] [ 29712.] [ 25169.] [ 45220.] [ 77995.] [ 87230.] [108723.] [102702.] [ 71795.] [106611.] [101140.] [ 93398.] [108685.] [ 81205.] [120171.] [110753.] [119008.] [106988.] [152968.] [ 98217.] [157740.] [120716.] [152988.] [138271.] [135703.] [153924.] [144243.] [143604.] [154127.…	[[ 4060.] [ 5193.] [ 4666.] [ 6396.] [10172.] [12929.] [16355.] [17416.] [15133.] [17216.] [20807.] [21850.] [24071.] [28202.] [31617.] [38023.] [30423.] [31350.] [35293.] [30270.] [23914.] [17076.] [12425.] [ 7275.] [ 4856.] [ 8161.] [ 5189.] [ 5671.] [ 6899.] [ 9042.] [ 4728.] [ 9014.] [ 6487.] [ 7207.] [ 8219.] [ 8546.] [ 8555.] [ 7870.] [ 7376.] [ 5322.] [ 6010.] [ 5374.] [ 5212.] [ 6212.] [ …	[[204728.] [238469.] [229867.] [274944.] [304151.] [406997.] [416299.] [410581.] [304973.] [281821.] [257255.] [248003.] [268651.] [263524.] [249806.] [342547.] [272915.] [302145.] [303522.] [251582.] [330065.] [313935.] [291059.] [313910.] [251573.] [323048.] [312634.] [337722.] [341870.] [441983.] [300705.] [422350.] [335358.] [387969.] [401870.] [355059.] [393102.] [382350.] [364173.] [329816.…	[[ 74.] [ 95.] [ 88.] [110.] [135.] [176.] [189.] [193.] [129.] [120.] [120.] [122.] [129.] [119.] [115.] [150.] [107.] [107.] [122.] [115.] [134.] [134.] [123.] [126.] [101.] [143.] [127.] [150.] [159.] [218.] [140.] [208.] [148.] [166.] [140.] [125.] [162.] [158.] [138.] [139.] [131.] [137.] [128.] [146.] [128.] [102.] [135.] [152.] [150.] [171.] [164.] [171.]]	[[131.] [132.] [133.] [134.] [135.] [136.] [137.] [138.] [139.] [140.] [141.] [142.] [143.] [144.] [145.] [146.] [147.] [148.] [149.] [150.] [151.] [152.] [153.] [154.] [155.] [156.] [157.] [158.] [159.] [160.] [161.] [162.] [163.] [164.] [165.] [166.] [167.] [168.] [169.] [170.] [171.] [172.] [173.] [174.] [175.] [176.] [177.] [178.] [179.] [180.] [181.] [182.]]	[[[232.23989868 243.90467834]] [[228.98970032 244.64154053]] [[231.68817139 242.87634277]] [[239.99031067 237.47607422]] [[238.063797 235.84654236]] [[230.8238678 233.33522034]] [[231.37831116 231.81216431]] [[229.71762085 233.251297 ]] [[235.64755249 235.34761047]] [[239.62876892 233.60687256]] [[241.70832825 232.21665955]] [[237.51062012 231.91656494]] [[235.9883728 233.38372803]] [[237.8193206…		False	False		True
Rep1	W1	F3	12025	13.0	4ABB	4.0	12.75	5.940208065672562	False	('Rep1', 'W1', 'F3', 2983)	('Rep1', 'W1', 'F3', 12024)	[]	[('Rep1', 'W1', 'F3', 11995), ('Rep1', 'W1', 'F3', 11996)]	[[ 27339.] [ 17852.] [ 33788.] [ 36699.] [ 35617.] [ 75880.] [ 94472.] [ 71319.] [ 53115.] [ 69353.] [ 78358.] [ 53493.] [ 90699.] [ 34553.] [ 57778.] [ 73498.] [ 70010.] [ 59298.] [ 92827.] [ 69307.] [ 73104.] [ 87433.] [ 56105.] [ 47412.] [ 38549.] [ 80829.] [ 38915.] [ 56841.] [ 58400.] [119561.] [134991.] [113323.] [119258.] [ 74796.] [ 68808.] [ 71090.] [ 93587.] [110298.] [141629.] [140259.…	[[ 3370.] [ 3810.] [ 3572.] [ 8207.] [ 7721.] [10602.] [16947.] [18047.] [17350.] [21164.] [21581.] [20339.] [27429.] [18534.] [24078.] [26591.] [27334.] [28357.] [35569.] [33153.] [35599.] [43795.] [39450.] [40314.] [40169.] [49602.] [38420.] [38788.] [33307.] [29291.] [21409.] [16652.] [11242.] [ 7861.] [ 5591.] [ 4911.] [ 7693.] [ 8235.] [ 7581.] [ 6580.] [ 7526.] [ 6594.] [ 3643.] [ 5209.] [ …	[[194086.] [160907.] [167045.] [224416.] [224497.] [328688.] [446503.] [392671.] [322740.] [388938.] [398413.] [315400.] [432733.] [238681.] [301550.] [344137.] [331391.] [304940.] [366580.] [311718.] [319047.] [366795.] [320959.] [313714.] [335101.] [400014.] [313916.] [381172.] [356325.] [487326.] [484550.] [440686.] [447892.] [325365.] [312391.] [288261.] [345974.] [377233.] [384172.] [370742.…	[[ 65.] [ 75.] [ 92.] [113.] [105.] [146.] [239.] [223.] [172.] [190.] [191.] [145.] [226.] [122.] [142.] [168.] [149.] [127.] [168.] [143.] [143.] [169.] [155.] [148.] [139.] [205.] [139.] [169.] [168.] [254.] [268.] [249.] [241.] [153.] [131.] [125.] [174.] [167.] [180.] [166.] [159.] [146.] [ 82.] [140.] [118.] [130.] [163.] [173.] [172.] [161.] [115.] [101.]]	[[131.] [132.] [133.] [134.] [135.] [136.] [137.] [138.] [139.] [140.] [141.] [142.] [143.] [144.] [145.] [146.] [147.] [148.] [149.] [150.] [151.] [152.] [153.] [154.] [155.] [156.] [157.] [158.] [159.] [160.] [161.] [162.] [163.] [164.] [165.] [166.] [167.] [168.] [169.] [170.] [171.] [172.] [173.] [174.] [175.] [176.] [177.] [178.] [179.] [180.] [181.] [182.]]	[[[249.70178223 250.37863159]] [[255.82887268 248.04777527]] [[248.53779602 247.32698059]] [[253.93998718 246.99884033]] [[254.6973877 250.31764221]] [[246.98377991 246.76231384]] [[247.78451538 239.36192322]] [[248.88565063 235.42825317]] [[252.81976318 233.58139038]] [[257.34738159 233.47894287]] [[258.20681763 231.59423828]] [[256.68157959 227.27392578]] [[257.03097534 234.73893738]] [[252.475…		False	False		True
Rep1	W1	F3	12095	12.0	3BA	3.0	12.5	3.9688671571070677	True	('Rep1', 'W1', 'F3', 11359)	('Rep1', 'W1', 'F3', 12096)	[('Rep1', 'W1', 'F3', 12106), ('Rep1', 'W1', 'F3', 12107)]	[('Rep1', 'W1', 'F3', 12179), ('Rep1', 'W1', 'F3', 12180)]	[[ 30736.] [ 19421.] [ 22923.] [ 29270.] [ 18016.] [ 21585.] [ 19713.] [ 22426.] [ 23944.] [ 21737.] [ 16204.] [ 28630.] [ 24654.] [ 29080.] [ 29656.] [ 34841.] [ 43508.] [ 56685.] [ 60432.] [ 64877.] [ 43134.] [ 86444.] [107529.] [119834.] [112057.] [160104.] [167738.] [177402.] [203221.] [191579.] [223457.] [240205.] [263396.] [244175.] [246805.] [248491.] [263051.] [264257.] [289926.] [273736.…	[[ 2567.] [ 4174.] [ 5713.] [ 5612.] [ 7642.] [ 8559.] [ 9490.] [10767.] [11185.] [14490.] [ 8054.] [16706.] [16190.] [15886.] [19362.] [20142.] [21169.] [19671.] [18497.] [16319.] [ 6657.] [10787.] [ 8096.] [ 9096.] [ 6350.] [ 8063.] [ 7994.] [ 8115.] [ 8751.] [ 6717.] [ 7592.] [ 6816.] [ 8305.] [ 6835.] [ 7051.] [ 6999.] [ 8483.] [ 9316.] [ 9196.] [ 7344.] [ 8205.] [ 7573.] [ 8685.] [ 6330.] [ …	[[205809.] [219912.] [231026.] [245987.] [230578.] [244746.] [256547.] [259022.] [260081.] [262562.] [138830.] [277891.] [277995.] [283828.] [281566.] [281398.] [286555.] [291119.] [281530.] [289195.] [160660.] [292690.] [297681.] [310872.] [264422.] [339136.] [332208.] [335249.] [351760.] [299186.] [327351.] [354290.] [346012.] [350690.] [334207.] [328600.] [367142.] [350572.] [364027.] [332354.…	[[ 62.] [112.] [128.] [131.] [136.] [146.] [150.] [153.] [160.] [154.] [ 79.] [156.] [159.] [163.] [162.] [161.] [158.] [165.] [163.] [169.] [ 92.] [174.] [178.] [183.] [153.] [195.] [193.] [190.] [204.] [182.] [184.] [211.] [213.] [206.] [200.] [204.] [228.] [217.] [223.] [191.] [194.] [198.] [208.] [194.] [217.] [202.] [210.] [223.] [204.] [183.] [106.]]	[[ 85.] [ 86.] [ 87.] [ 88.] [ 89.] [ 90.] [ 91.] [ 92.] [ 93.] [ 94.] [ 95.] [ 96.] [ 97.] [ 98.] [ 99.] [100.] [101.] [102.] [103.] [104.] [105.] [106.] [107.] [108.] [109.] [110.] [111.] [112.] [113.] [114.] [115.] [116.] [117.] [118.] [119.] [120.] [121.] [122.] [123.] [124.] [125.] [126.] [127.] [128.] [129.] [130.] [131.] [132.] [133.] [134.] [135.]]	[[[216.30366516 269.12289429]] [[219.4375 275.25 ]] [[219.6875 276.765625 ]] [[224.06488037 278.37023926]] [[220.5 283.15441895]] [[217.09588623 283.32876587]] [[216.72000122 281.58666992]] [[214.82026672 282.22549438]] [[217.1937561 281.39373779]] [[214.50650024 283.12338257]] [[212.7911377 281.28482056]] [[211.71794128 286.55767822]] [[210.83963013 286.12893677]] [[211.5 288.47546387]] [[211.61…		False	False		True
Rep1	W1	F3	12096	12.0	3BB	3.0	14.25	4.510201334187558	True	('Rep1', 'W1', 'F3', 11359)	('Rep1', 'W1', 'F3', 12095)	[('Rep1', 'W1', 'F3', 12141), ('Rep1', 'W1', 'F3', 12143)]	[('Rep1', 'W1', 'F3', 12179), ('Rep1', 'W1', 'F3', 12180)]	[[ 27454.] [ 17922.] [ 17959.] [ 23708.] [ 17137.] [ 33633.] [ 19247.] [ 17980.] [ 23224.] [ 20951.] [ 26749.] [ 22229.] [ 22397.] [ 26352.] [ 27416.] [ 25049.] [ 29573.] [ 38314.] [ 51477.] [ 61538.] [ 69604.] [ 84308.] [ 99232.] [103247.] [116999.] [128451.] [112097.] [137418.] [153763.] [148942.] [160202.] [175659.] [182530.] [180735.] [196461.] [199764.] [201756.] [218737.] [212639.] [218018.…	[[ 1909.] [ 3023.] [ 4015.] [ 4643.] [ 4909.] [11018.] [ 8143.] [ 7337.] [11188.] [ 8860.] [12138.] [12452.] [11622.] [12325.] [14373.] [17241.] [19120.] [19019.] [26533.] [29187.] [28021.] [27954.] [26047.] [21336.] [16905.] [16445.] [ 5277.] [ 6023.] [ 6175.] [ 5321.] [ 4707.] [ 5342.] [ 4781.] [ 5683.] [ 6165.] [ 4947.] [ 5818.] [ 6825.] [ 6027.] [ 6243.] [ 6879.] [ 5736.] [ 5409.] [ 6631.] [ …	[[218066.] [208360.] [238023.] [242434.] [238312.] [429810.] [299159.] [230785.] [271707.] [216245.] [237638.] [257397.] [247736.] [248868.] [262284.] [253985.] [263813.] [259231.] [307764.] [310931.] [262093.] [302817.] [326847.] [338031.] [360156.] [396155.] [282108.] [337331.] [352792.] [298420.] [307357.] [314973.] [321569.] [309939.] [332529.] [342541.] [336006.] [344833.] [345342.] [338344.…	[[ 52.] [ 88.] [100.] [107.] [108.] [196.] [137.] [102.] [126.] [ 97.] [112.] [119.] [112.] [112.] [113.] [111.] [107.] [100.] [121.] [150.] [128.] [148.] [145.] [154.] [175.] [163.] [118.] [147.] [148.] [133.] [132.] [137.] [135.] [129.] [141.] [144.] [135.] [155.] [154.] [151.] [150.] [147.] [141.] [148.] [153.] [153.] [127.] [140.] [190.] [134.] [183.] [188.] [191.] [173.] [169.] [197.] [123.]…	[[ 85.] [ 86.] [ 87.] [ 88.] [ 89.] [ 90.] [ 91.] [ 92.] [ 93.] [ 94.] [ 95.] [ 96.] [ 97.] [ 98.] [ 99.] [100.] [101.] [102.] [103.] [104.] [105.] [106.] [107.] [108.] [109.] [110.] [111.] [112.] [113.] [114.] [115.] [116.] [117.] [118.] [119.] [120.] [121.] [122.] [123.] [124.] [125.] [126.] [127.] [128.] [129.] [130.] [131.] [132.] [133.] [134.] [135.] [136.] [137.] [138.] [139.] [140.] [141.]…	[[[230.62414551 270.69747925]] [[239.20454407 271.13635254]] [[235.08999634 277.91000366]] [[235.76168823 277.66821289]] [[235.73147583 280.69445801]] [[233.92346191 279.70407104]] [[236.68977356 281.62408447]] [[237.10784912 283.02941895]] [[238.43438721 281.70870972]] [[242.18041992 281.64431763]] [[238.82142639 281.8125 ]] [[237.38235474 280.32351685]] [[237.03572083 280.66964722]] [[235.6875 …		False	False		True
Rep1	W1	F3	12106	12.0	4BAA	4.0	11.5	5.053639299028719	False	('Rep1', 'W1', 'F3', 12095)	('Rep1', 'W1', 'F3', 12107)	[]	[('Rep1', 'W1', 'F3', 12141), ('Rep1', 'W1', 'F3', 12143)]	[[ 43149.] [ 13606.] [ 17725.] [ 15349.] [ 24774.] [ 13638.] [ 17246.] [ 19983.] [ 16601.] [ 15240.] [ 15730.] [ 15178.] [ 16169.] [ 17107.] [ 13413.] [ 10672.] [ 15755.] [ 25009.] [ 26897.] [ 29846.] [ 62151.] [ 41640.] [ 52357.] [ 47164.] [ 50614.] [ 65715.] [ 56723.] [ 71329.] [ 68179.] [ 70855.] [ 84865.] [ 87666.] [ 96573.] [102107.] [105435.] [116021.] [134244.] [133323.] [160776.] [172970.…	[[ 1568.] [ 2897.] [ 3731.] [ 4369.] [ 5864.] [ 4848.] [ 5437.] [ 6813.] [ 7172.] [ 7238.] [ 8557.] [ 9417.] [ 7943.] [ 9415.] [ 8957.] [ 9754.] [14228.] [13209.] [13829.] [17019.] [29584.] [14129.] [18721.] [15122.] [ 7308.] [ 8131.] [ 5824.] [ 5517.] [ 5998.] [ 5945.] [ 5196.] [ 5950.] [ 8045.] [ 5659.] [ 6542.] [ 9886.] [ 6063.] [ 7595.] [ 6639.] [ 7033.] [ 7157.] [ 5644.] [ 5084.] [ 7373.] [ …	[[185443.] [178408.] [189787.] [203410.] [201975.] [165283.] [171613.] [183139.] [173389.] [183109.] [183605.] [194791.] [160934.] [201048.] [160166.] [127033.] [181953.] [185472.] [194411.] [206112.] [349149.] [202458.] [262608.] [206035.] [180850.] [218704.] [201168.] [205722.] [203629.] [205192.] [213827.] [217168.] [243406.] [215364.] [235345.] [283492.] [232270.] [258264.] [237919.] [234973.…	[[ 57.] [ 72.] [ 94.] [105.] [100.] [ 83.] [ 90.] [ 97.] [ 94.] [100.] [102.] [114.] [ 89.] [113.] [ 89.] [ 64.] [ 98.] [109.] [129.] [121.] [153.] [ 82.] [142.] [123.] [110.] [136.] [112.] [115.] [126.] [124.] [128.] [134.] [153.] [131.] [154.] [161.] [146.] [141.] [144.] [142.] [146.] [136.] [132.] [139.] [175.] [131.] [125.]]	[[136.] [137.] [138.] [139.] [140.] [141.] [142.] [143.] [144.] [145.] [146.] [147.] [148.] [149.] [150.] [151.] [152.] [153.] [154.] [155.] [156.] [157.] [158.] [159.] [160.] [161.] [162.] [163.] [164.] [165.] [166.] [167.] [168.] [169.] [170.] [171.] [172.] [173.] [174.] [175.] [176.] [177.] [178.] [179.] [180.] [181.] [182.]]	[[[211.66900635 291.86990356]] [[214.26976013 293.76165771]] [[215.58511353 292.79788208]] [[214.03033447 294.66503906]] [[216.8500061 294.89001465]] [[222.93373108 298.17471313]] [[222.3888855 301. ]] [[225.89175415 302.70617676]] [[225.72340393 301.25531006]] [[223.97000122 301.19000244]] [[223.34313965 299.33334351]] [[221.06140137 300.53509521]] [[219.78089905 296.37640381]] [[220.01327515 29…		False	False		True
Rep1	W1	F3	12107	12.0	4BAB	4.0	11.5	3.33755985768705	False	('Rep1', 'W1', 'F3', 12095)	('Rep1', 'W1', 'F3', 12106)	[]	[('Rep1', 'W1', 'F3', 12141), ('Rep1', 'W1', 'F3', 12143)]	[[ 51826.] [ 16374.] [ 18627.] [ 16260.] [ 16307.] [ 17429.] [ 13957.] [ 17302.] [ 16615.] [ 13459.] [ 13755.] [ 16582.] [ 41825.] [ 50723.] [ 39945.] [ 24906.] [ 33845.] [ 41803.] [ 15090.] [ 34965.] [ 45519.] [ 34793.] [ 40890.] [ 47222.] [ 46962.] [ 58938.] [ 64639.] [ 78192.] [ 92334.] [ 98571.] [126456.] [121457.] [126344.] [128702.] [137350.] [128118.] [165094.] [147326.] [163559.] [120869.…	[[ 3209.] [ 4097.] [ 5112.] [ 6322.] [ 6918.] [ 6556.] [ 6648.] [ 6782.] [ 9369.] [ 7710.] [ 8838.] [ 8661.] [14357.] [14476.] [12493.] [ 7271.] [ 8006.] [ 6461.] [ 2511.] [ 6174.] [ 7434.] [ 4657.] [ 5804.] [ 5434.] [ 4901.] [ 5329.] [ 5256.] [ 6435.] [ 6339.] [ 7131.] [ 7770.] [ 7902.] [ 8251.] [ 6776.] [ 6315.] [ 5282.] [ 7619.] [ 7104.] [ 8607.] [ 6373.] [ 5264.] [ 5553.] [ 6227.] [ 7207.] [ …	[[169593.] [181073.] [170281.] [185815.] [164635.] [174619.] [169692.] [185715.] [195671.] [178862.] [179946.] [196427.] [283533.] [304162.] [273999.] [161587.] [189124.] [198698.] [105466.] [202035.] [196959.] [149112.] [185994.] [193201.] [187169.] [188475.] [195619.] [203345.] [215409.] [201759.] [234959.] [224596.] [229929.] [227636.] [240967.] [226952.] [257676.] [233564.] [245902.] [172401.…	[[ 61.] [ 93.] [110.] [109.] [101.] [104.] [ 99.] [107.] [119.] [108.] [111.] [124.] [150.] [122.] [109.] [ 94.] [ 98.] [111.] [ 72.] [140.] [160.] [106.] [139.] [138.] [138.] [136.] [138.] [141.] [161.] [154.] [169.] [172.] [168.] [167.] [173.] [156.] [181.] [162.] [176.] [124.] [129.] [123.] [168.] [168.] [206.] [194.] [165.]]	[[136.] [137.] [138.] [139.] [140.] [141.] [142.] [143.] [144.] [145.] [146.] [147.] [148.] [149.] [150.] [151.] [152.] [153.] [154.] [155.] [156.] [157.] [158.] [159.] [160.] [161.] [162.] [163.] [164.] [165.] [166.] [167.] [168.] [169.] [170.] [171.] [172.] [173.] [174.] [175.] [176.] [177.] [178.] [179.] [180.] [181.] [182.]]	[[[217.32237244 303.50933838]] [[216.15591431 302.51074219]] [[218.82727051 303.56362915]] [[215.75688171 302.36239624]] [[215.89604187 303.78713989]] [[214.40383911 303.28845215]] [[212.25756836 303.71212769]] [[211.71495056 302.0513916 ]] [[209.30671692 300.0630188 ]] [[210.07408142 301.21295166]] [[207.08558655 301.85134888]] [[205.0080719 303.22579956]] [[203.05332947 302.49334717]] [[204.653…		False	False		True
Rep1	W1	F3	12141	12.0	4BBA	4.0	9.75	2.796390241601218	False	('Rep1', 'W1', 'F3', 12096)	('Rep1', 'W1', 'F3', 12143)	[]	[('Rep1', 'W1', 'F3', 12106), ('Rep1', 'W1', 'F3', 12107)]	[[ 32580.] [ 11078.] [ 18904.] [ 28885.] [ 18805.] [ 15742.] [ 15526.] [ 12890.] [ 16149.] [ 14388.] [ 14426.] [ 13844.] [ 17514.] [ 29172.] [ 37596.] [ 37380.] [ 40526.] [ 48830.] [ 58674.] [ 75776.] [ 85457.] [ 90366.] [ 93861.] [126642.] [109012.] [131354.] [131766.] [133201.] [142456.] [132146.] [157729.] [153213.] [149423.] [160591.] [152196.] [145608.] [195958.] [143747.] [171483.] [168829.…	[[ 3030.] [ 4096.] [ 4612.] [ 5275.] [ 5196.] [ 5115.] [ 6297.] [ 6314.] [ 8608.] [10907.] [10324.] [13117.] [11985.] [13684.] [14843.] [13235.] [12839.] [10553.] [ 9325.] [ 9169.] [ 6841.] [ 6544.] [ 5792.] [ 7408.] [ 5933.] [ 6224.] [ 5042.] [ 5561.] [ 4967.] [ 5986.] [ 5953.] [ 5278.] [ 4033.] [ 5594.] [ 6549.] [ 6079.] [ 9070.] [ 4926.] [ 7312.] [ 7094.]]	[[211429.] [172725.] [206177.] [202574.] [169204.] [177511.] [180750.] [180337.] [201481.] [206349.] [205564.] [189509.] [195479.] [202660.] [229080.] [199155.] [197032.] [188959.] [200591.] [222876.] [221029.] [219610.] [229557.] [266642.] [213695.] [265534.] [239327.] [233481.] [265624.] [234000.] [263748.] [252339.] [228601.] [265773.] [266588.] [257439.] [433619.] [257424.] [276810.] [297594.…	[[ 65.] [ 66.] [ 92.] [ 95.] [ 78.] [ 77.] [ 84.] [ 83.] [ 91.] [ 91.] [ 88.] [ 83.] [ 86.] [ 94.] [106.] [ 95.] [ 91.] [ 82.] [ 88.] [102.] [ 98.] [ 99.] [106.] [124.] [ 92.] [124.] [108.] [105.] [120.] [114.] [126.] [113.] [ 98.] [116.] [113.] [114.] [186.] [110.] [127.] [129.]]	[[143.] [144.] [145.] [146.] [147.] [148.] [149.] [150.] [151.] [152.] [153.] [154.] [155.] [156.] [157.] [158.] [159.] [160.] [161.] [162.] [163.] [164.] [165.] [166.] [167.] [168.] [169.] [170.] [171.] [172.] [173.] [174.] [175.] [176.] [177.] [178.] [179.] [180.] [181.] [182.]]	[[[219.84884644 277.23730469]] [[221.01269531 272.44799805]] [[220.72825623 275.86956787]] [[221.20526123 271.83685303]] [[221.61538696 268.61538696]] [[222.32092285 264.80206299]] [[222.07142639 270.46429443]] [[221.3192749 272.4397583 ]] [[221.86264038 271.98352051]] [[221.17033386 274.23626709]] [[220.93182373 273.88635254]] [[220.47590637 271.51205444]] [[220.28114319 273.15957642]] [[218.329…		False	False		True
Rep1	W1	F3	12143	12.0	4BBB	4.0	9.75	4.90615937555374	False	('Rep1', 'W1', 'F3', 12096)	('Rep1', 'W1', 'F3', 12141)	[]	[('Rep1', 'W1', 'F3', 12106), ('Rep1', 'W1', 'F3', 12107)]	[[ 23026.] [ 19735.] [ 17511.] [ 32809.] [ 36128.] [ 26448.] [ 28349.] [ 15338.] [ 25821.] [ 16249.] [ 20746.] [ 33166.] [ 57183.] [ 77566.] [ 66402.] [ 38464.] [ 16565.] [ 16584.] [ 17765.] [ 15809.] [ 19950.] [ 34443.] [ 34011.] [ 52135.] [ 37495.] [ 50565.] [ 45508.] [ 43085.] [ 52021.] [ 94014.] [ 58001.] [ 69120.] [ 69643.] [ 88828.] [ 82049.] [ 87651.] [ 92222.] [ 91542.] [100191.] [ 99025.…	[[ 5273.] [ 6443.] [ 3565.] [ 4015.] [ 5773.] [ 6223.] [ 7392.] [ 7870.] [ 9290.] [10079.] [11049.] [11851.] [10346.] [12384.] [11406.] [14923.] [13382.] [16730.] [17276.] [19596.] [20554.] [29481.] [28568.] [30969.] [20976.] [20069.] [18172.] [16563.] [15600.] [15808.] [ 9335.] [ 7112.] [ 5800.] [ 5840.] [ 4894.] [ 5032.] [ 5633.] [ 4798.] [ 4338.] [ 5293.]]	[[151402.] [229580.] [193666.] [202748.] [225284.] [203660.] [210924.] [201602.] [214906.] [186995.] [202731.] [218323.] [230752.] [228963.] [214822.] [209703.] [191897.] [199387.] [197734.] [215111.] [225103.] [383494.] [358627.] [373976.] [236300.] [240755.] [220435.] [211377.] [236488.] [364325.] [242552.] [236476.] [241162.] [261795.] [213081.] [232357.] [241178.] [243500.] [254001.] [256942.…	[[ 38.] [ 78.] [ 85.] [ 99.] [101.] [ 90.] [100.] [ 91.] [ 88.] [ 77.] [ 93.] [ 98.] [ 97.] [ 94.] [ 93.] [103.] [ 87.] [ 84.] [ 85.] [ 95.] [ 97.] [171.] [159.] [166.] [101.] [ 98.] [ 94.] [ 97.] [112.] [174.] [124.] [115.] [116.] [132.] [104.] [112.] [121.] [120.] [128.] [127.]]	[[143.] [144.] [145.] [146.] [147.] [148.] [149.] [150.] [151.] [152.] [153.] [154.] [155.] [156.] [157.] [158.] [159.] [160.] [161.] [162.] [163.] [164.] [165.] [166.] [167.] [168.] [169.] [170.] [171.] [172.] [173.] [174.] [175.] [176.] [177.] [178.] [179.] [180.] [181.] [182.]]	[[[232.45088196 275.26312256]] [[232.59498596 269.10205078]] [[233.99411011 272.01763916]] [[237.1171875 271.89227295]] [[237.10418701 269.5809021 ]] [[236.63047791 270.51525879]] [[236.66000366 276.83999634]] [[234.88461304 280.20330811]] [[236.65597534 279.18041992]] [[237.01016235 281.03805542]] [[239.55239868 279.50354004]] [[241.00408936 276.9624939 ]] [[241.67572021 278.02957153]] [[241.628…		False	False		True
Rep1	W1	F3	12179	12.0	3AA	3.0	10.75	1.5864523733483475	True	('Rep1', 'W1', 'F3', 884)	('Rep1', 'W1', 'F3', 12180)	[('Rep1', 'W1', 'F3', 5550), ('Rep1', 'W1', 'F3', 5549)]	[('Rep1', 'W1', 'F3', 12095), ('Rep1', 'W1', 'F3', 12096)]	[[ 22011.] [ 14711.] [ 18084.] [ 17795.] [ 23265.] [ 22085.] [ 21922.] [ 20027.] [ 25427.] [ 28906.] [ 28007.] [ 30528.] [ 34916.] [ 38328.] [ 37709.] [ 39137.] [ 44203.] [ 47122.] [ 52473.] [ 58006.] [ 61746.] [ 68851.] [ 81517.] [ 79328.] [ 77296.] [ 76624.] [ 83399.] [101170.] [110213.] [108359.] [115436.] [133347.] [130388.] [133310.] [132654.] [145220.] [140183.] [146414.] [168645.] [175401.…	[[ 1886.] [ 3599.] [ 5029.] [ 6074.] [ 6325.] [ 6844.] [ 7124.] [ 7749.] [ 7871.] [ 7159.] [ 6845.] [ 5849.] [ 5566.] [ 6291.] [ 5696.] [ 5276.] [ 6573.] [ 5708.] [ 6579.] [ 7105.] [ 6582.] [ 7200.] [ 7101.] [ 8829.] [ 9052.] [ 6646.] [10815.] [ 8078.] [ 7531.] [ 8431.] [ 7735.] [ 7158.] [ 8030.] [ 7787.] [ 7402.] [ 8223.] [ 8348.] [ 9199.] [ 8402.] [ 8823.] [ 7473.] [ 7949.] [ 4455.] [ 6191.]]	[[194005.] [208538.] [222400.] [218478.] [226604.] [210546.] [221042.] [222122.] [229471.] [218477.] [241342.] [238540.] [242995.] [258518.] [255471.] [238763.] [258590.] [246549.] [273573.] [258126.] [275007.] [265991.] [285212.] [283037.] [288530.] [262179.] [290725.] [297709.] [291113.] [304096.] [329722.] [323748.] [326986.] [340366.] [322377.] [333469.] [333969.] [352193.] [365912.] [372117.…	[[ 46.] [102.] [135.] [132.] [139.] [135.] [134.] [147.] [150.] [162.] [169.] [149.] [164.] [177.] [169.] [164.] [172.] [164.] [184.] [179.] [179.] [181.] [205.] [208.] [214.] [190.] [213.] [222.] [208.] [209.] [218.] [215.] [223.] [225.] [218.] [220.] [225.] [243.] [242.] [242.] [201.] [259.] [129.] [136.]]	[[ 80.] [ 81.] [ 82.] [ 83.] [ 84.] [ 85.] [ 86.] [ 87.] [ 88.] [ 89.] [ 90.] [ 91.] [ 92.] [ 93.] [ 94.] [ 95.] [ 96.] [ 97.] [ 98.] [ 99.] [100.] [101.] [102.] [103.] [104.] [105.] [106.] [107.] [108.] [109.] [110.] [111.] [112.] [113.] [114.] [115.] [116.] [117.] [118.] [119.] [120.] [121.] [122.] [123.]]	[[[214.71420288 317.94537354]] [[213.79411316 318.5196228 ]] [[214.03334045 320.38146973]] [[217.25756836 317.93182373]] [[214.03956604 315.92446899]] [[215.32963562 314.58889771]] [[210.02984619 312.23135376]] [[211.38356018 315.49316406]] [[213.44000244 314.38000488]] [[214.83332825 315.53085327]] [[217.03846741 312.97927856]] [[217.47315979 310.27853394]] [[217.0975647 312.84146118]] [[216.855…		False	False		True
Rep1	W1	F3	12180	12.0	3AB	3.0	10.75	1.5813425329900237	True	('Rep1', 'W1', 'F3', 884)	('Rep1', 'W1', 'F3', 12179)	[('Rep1', 'W1', 'F3', 5531), ('Rep1', 'W1', 'F3', 12218)]	[('Rep1', 'W1', 'F3', 12095), ('Rep1', 'W1', 'F3', 12096)]	[[ 27126.] [ 20760.] [ 18532.] [ 24060.] [ 18962.] [ 25136.] [ 24994.] [ 20696.] [ 30323.] [ 29555.] [ 31990.] [ 34640.] [ 42052.] [ 39389.] [ 53004.] [ 65488.] [ 72208.] [ 76699.] [ 82899.] [ 84217.] [ 98062.] [106573.] [118851.] [105015.] [ 97041.] [111293.] [112892.] [147399.] [113046.] [159426.] [155068.] [152498.] [208578.] [205208.] [219098.] [217463.] [220838.] [237946.] [242195.] [266671.…	[[ 2347.] [ 4685.] [ 3534.] [ 6096.] [ 5841.] [ 6818.] [ 8871.] [ 8323.] [10924.] [ 8809.] [ 7476.] [ 6447.] [ 5031.] [ 5091.] [ 5019.] [ 5371.] [ 6041.] [ 7155.] [ 6918.] [ 5311.] [ 5726.] [ 7463.] [ 5857.] [ 5565.] [ 4733.] [ 4998.] [ 6841.] [ 8194.] [ 5327.] [ 8249.] [ 6716.] [ 8261.] [ 7542.] [10086.] [ 9042.] [ 7156.] [ 8479.] [ 9192.] [11437.] [10029.] [ 8634.] [ 9514.] [ 9282.] [ 4809.]]	[[186131.] [200312.] [178855.] [229545.] [222523.] [229697.] [231885.] [240211.] [263952.] [236159.] [252895.] [249090.] [246689.] [239199.] [257941.] [263744.] [287878.] [272343.] [289482.] [267606.] [266127.] [307573.] [273444.] [257898.] [237644.] [241354.] [255523.] [270965.] [225224.] [316612.] [307150.] [284975.] [361815.] [367033.] [389275.] [367444.] [377875.] [390553.] [398352.] [431897.…	[[ 54.] [ 93.] [ 76.] [130.] [129.] [140.] [135.] [134.] [168.] [153.] [155.] [148.] [153.] [149.] [154.] [162.] [169.] [162.] [175.] [164.] [162.] [190.] [170.] [154.] [152.] [161.] [175.] [205.] [142.] [184.] [179.] [160.] [188.] [190.] [211.] [195.] [205.] [209.] [208.] [244.] [250.] [250.] [225.] [134.]]	[[ 80.] [ 81.] [ 82.] [ 83.] [ 84.] [ 85.] [ 86.] [ 87.] [ 88.] [ 89.] [ 90.] [ 91.] [ 92.] [ 93.] [ 94.] [ 95.] [ 96.] [ 97.] [ 98.] [ 99.] [100.] [101.] [102.] [103.] [104.] [105.] [106.] [107.] [108.] [109.] [110.] [111.] [112.] [113.] [114.] [115.] [116.] [117.] [118.] [119.] [120.] [121.] [122.] [123.]]	[[[227.82765198 321.28866577]] [[222.63978577 323.67205811]] [[228.32965088 308.83023071]] [[238.63076782 300.06152344]] [[234.05813599 293.75582886]] [[235.1000061 295.19287109]] [[232.81111145 294.32223511]] [[231.77612305 297.25372314]] [[236.09524536 301.22024536]] [[241.46078491 306.93136597]] [[243.15161133 303.8225708 ]] [[243.41891479 301.79052734]] [[239.37582397 303.6111145 ]] [[240.439…		False	False		True
Rep1	W1	F3	12208	12.0	5AAAB	5.0	0.0		False	('Rep1', 'W1', 'F3', 5550)	('Rep1', 'W1', 'F3', 12209)	[]	[('Rep1', 'W1', 'F3', 9813), ('Rep1', 'W1', 'F3', 9819)]	[[44156.]]	[[2660.]]	[[192223.]]	[[57.]]	[[182.]]	[[[184.30000305 312.35900879]]]		False	False		True
Rep1	W1	F3	12209	12.0	5AAAA	5.0	0.0		False	('Rep1', 'W1', 'F3', 5550)	('Rep1', 'W1', 'F3', 12208)	[]	[('Rep1', 'W1', 'F3', 9813), ('Rep1', 'W1', 'F3', 9819)]	[[44768.]]	[[3266.]]	[[185710.]]	[[67.]]	[[182.]]	[[[185.8873291 322.93814087]]]		False	False		True
Rep1	W1	F3	12218	12.0	4ABB	4.0	4.25	3.7564090847231375	False	('Rep1', 'W1', 'F3', 12180)	('Rep1', 'W1', 'F3', 5531)	[]	[('Rep1', 'W1', 'F3', 5550), ('Rep1', 'W1', 'F3', 5549)]	[[ 48262.] [ 49832.] [ 78151.] [110014.] [136088.] [119653.] [ 57120.] [ 24948.] [ 47057.] [ 39250.] [ 46496.] [ 27619.] [ 59642.] [ 27037.] [ 33837.] [ 26988.] [ 37555.] [ 21794.]]	[[ 3270.] [ 4997.] [ 4867.] [ 6472.] [11847.] [10073.] [ 8051.] [15981.] [11666.] [14688.] [ 8018.] [ 6131.] [ 9704.] [15419.] [17025.] [19276.] [22769.] [10621.]]	[[199623.] [266136.] [291075.] [326812.] [327871.] [300051.] [182852.] [232254.] [231573.] [239762.] [220244.] [175590.] [287286.] [252589.] [251397.] [267888.] [308424.] [180059.]]	[[ 59.] [118.] [118.] [135.] [151.] [142.] [ 96.] [119.] [106.] [114.] [112.] [105.] [153.] [114.] [109.] [117.] [145.] [ 74.]]	[[124.] [125.] [126.] [127.] [128.] [129.] [130.] [131.] [132.] [133.] [134.] [135.] [136.] [137.] [138.] [139.] [140.] [141.]]	[[[250.87522888 280.34432983]] [[255.12857056 285.24285889]] [[255.91853333 283.58731079]] [[257.41253662 277.70596313]] [[258.03018188 272.96179199]] [[256.3381958 272.11193848]] [[259.57339478 271.71725464]] [[260.43029785 267.42303467]] [[264.98843384 260.31518555]] [[260.83633423 263.83190918]] [[258.25927734 262.86868286]] [[258.18487549 269.38485718]] [[260.71206665 265.01339722]] [[261.614…		False	False		True
Rep1	W1	F3	12240	12.0	5ABAB	5.0	2.5	0.7577563897914537	False	('Rep1', 'W1', 'F3', 5531)	('Rep1', 'W1', 'F3', 9902)	[]	[]	[[ 9949.] [16250.] [26699.] [44155.] [22961.] [10789.] [13673.] [14973.] [15355.] [27808.] [12457.]]	[[ 1889.] [ 4781.] [10801.] [16577.] [11541.] [ 6149.] [ 6624.] [ 7891.] [ 9681.] [ 4544.] [ 5580.]]	[[121619.] [166406.] [248645.] [219563.] [215257.] [157481.] [164074.] [171759.] [176281.] [221851.] [204036.]]	[[ 47.] [ 94.] [121.] [ 90.] [115.] [ 84.] [ 88.] [ 92.] [ 99.] [ 86.] [ 91.]]	[[172.] [173.] [174.] [175.] [176.] [177.] [178.] [179.] [180.] [181.] [182.]]	[[[226.03466797 300.77633667]] [[228.34042358 301.71276855]] [[225.1776886 302.7479248 ]] [[225.2333374 301.58889771]] [[227.02174377 299.81304932]] [[228.27380371 297.13095093]] [[228.625 298.86364746]] [[228.33576965 301.09017944]] [[229.41918945 303.6111145 ]] [[257.43023682 315.36047363]] [[259.63186646 316.53295898]]]		False	False		True
[truncated: 2,782 more rows]
